# Supplementary material for: Poly[diethyl­enetriammonium [aquadi-μ2-sulfato-sulfatocerium(III)]]
Source: Acta Crystallogr Sect E Struct Rep Online. 2010 May 15;66(Pt 6):m649–50. doi: 10.1107/S1600536810016600 (PMC2979358; doi:10.1107/S1600536810016600)
Supplement: Supplementary file 1 [file e-66-0m649-sup1.cif]

##############################################################################
###                                                                        ###
###        Electronic paper (Acta Crystallographica Section E)             ###
###                                                                        ###
##############################################################################
#                                                                            #
# This CIF contains the data in a paper accepted for publication in Acta     #
# Crystallographica Section E. It conforms to the requirements of Notes      #
# for Authors for Section E, and has been peer reviewed under the auspices   #
# of the IUCr Commission on Journals.                                        #
#                                                                            #
# Full details of the Crystallographic Information File format               #
# are given in the paper "The Crystallographic Information File (CIF):       #
# a New Standard Archive File for Crystallography" by S. R. Hall, F. H.      #
# Allen and I. D. Brown [Acta Cryst. (1991), A47, 655-685].                  #
#                                                                            #
# The current version of the core CIF dictionary is obtainable from          #
# ftp://ftp.iucr.org/pub/cif_core.dic. The current version number is 2.4.    #
#                                                                            #
# Software is freely available for graphical display of the structure(s) in  #
# this CIF.  For information consult the CIF home page http://www.iucr.org/  #
# cif/home.html                                                              #
#                                                                            #
# This file may be used for bona fide research purposes within the           #
# scientific community so long as proper attribution is given to the journal # 
# article from which it was obtained.                                        #
#                                                                            #
##############################################################################
                                             
data_I
_audit_creation_method     SHELXL-97
_chemical_name_systematic
;
Poly[diethylenetriammonium [aquadi-\m~2~-sulfato-sulfatocerium(III)]]
;
_chemical_name_common     ?
_chemical_formula_moiety     'C4 H16 N3 3+, Ce H2 O13 S3 3-'
_chemical_formula_sum     'C4 H18 Ce N3 O13 S3'
_chemical_formula_iupac     '(C4 H16 N3) [Ce (S O4)3 (H2 O)]'
_chemical_formula_weight     552.51
_chemical_melting_point     ?
_symmetry_cell_setting     'monoclinic'
_symmetry_space_group_name_H-M     'P 21'
_symmetry_space_group_name_Hall     'P 2yb'
loop_
    _symmetry_equiv_pos_as_xyz
    'x, y, z'
    '-x, y+1/2, -z'
_cell_length_a     6.6774(13)
_cell_length_b     10.397(2)
_cell_length_c     11.093(2)
_cell_angle_alpha     90.00
_cell_angle_beta     93.77(3)
_cell_angle_gamma     90.00
_cell_volume     768.5(3)
_cell_formula_units_Z     2
_cell_measurement_reflns_used     1000
_cell_measurement_theta_min     3.06
_cell_measurement_theta_max     24.78
_cell_measurement_temperature     293(2)
_exptl_crystal_description     'block'
_exptl_crystal_colour     'colorless'
_exptl_crystal_size_max     0.25
_exptl_crystal_size_mid     0.22
_exptl_crystal_size_min     0.19
_exptl_crystal_density_diffrn     2.388
_exptl_crystal_density_meas     ?
_exptl_crystal_density_method     'not measured'
_exptl_crystal_F_000     546
_exptl_absorpt_coefficient_mu     3.444
_exptl_absorpt_correction_type     'empirical'
_exptl_absorpt_process_details     '(ABSCOR; Higashi, 1995)'
_exptl_absorpt_correction_T_min     0.4797
_exptl_absorpt_correction_T_max     0.5606
_exptl_special_details
;
;
_diffrn_ambient_temperature     293(2)
_diffrn_radiation_type     MoK\a
_diffrn_radiation_wavelength     0.71073
_diffrn_radiation_source     'fine-focus sealed tube'
_diffrn_radiation_monochromator     graphite
_diffrn_measurement_device_type     'Rigaku R-AXIS RAPID'
_diffrn_measurement_method     \w
_diffrn_detector_area_resol_mean     10.00
_diffrn_reflns_number     7575
_diffrn_reflns_av_R_equivalents     0.0174
_diffrn_reflns_av_sigmaI/netI     0.0355
_diffrn_reflns_theta_min     3.06
_diffrn_reflns_theta_max     27.48
_diffrn_reflns_theta_full     27.48
_diffrn_measured_fraction_theta_max     0.991
_diffrn_measured_fraction_theta_full     0.991
_diffrn_reflns_limit_h_min     -7
_diffrn_reflns_limit_h_max     8
_diffrn_reflns_limit_k_min     -13
_diffrn_reflns_limit_k_max     13
_diffrn_reflns_limit_l_min     -14
_diffrn_reflns_limit_l_max     14
_refine_special_details
;
Refinement of <i>F</i>^2^ against ALL reflections. The weighted <i>R</i>-factor
wR and goodness of fit <i>S</i> are based on <i>F</i>^2^, conventional
<i>R</i>-factors <i>R</i> are based on <i>F</i>, with <i>F</i> set to zero for
negative <i>F</i>^2^. The threshold expression of <i>F</i>^2^ >
\s(<i>F</i>^2^) is used only for calculating <i>R</i>-factors(gt) etc. and is
not relevant to the choice of reflections for refinement. <i>R</i>-factors
based on <i>F</i>^2^ are statistically about twice as large as those based on
<i>F</i>, and <i>R</i>- factors based on ALL data will be even larger.
;
_reflns_number_total     3485
_reflns_number_gt     3443
_reflns_threshold_expression     I>2\s(I)
_refine_ls_structure_factor_coef     Fsqd
_refine_ls_matrix_type     full
_refine_ls_R_factor_all     0.0154
_refine_ls_R_factor_gt     0.0152
_refine_ls_wR_factor_gt     0.0406
_refine_ls_wR_factor_ref     0.0406
_refine_ls_goodness_of_fit_ref     1.152
_refine_ls_restrained_S_all     1.152
_refine_ls_number_reflns     3485
_refine_ls_number_parameters     225
_refine_ls_number_restraints     4
_refine_ls_hydrogen_treatment     mixed
_refine_ls_weighting_scheme     calc
_refine_ls_weighting_details
         'calc w=1/[\s^2^(Fo^2^)+(0.0050P)^2^+0.1027P] where P=(Fo^2^+2Fc^2^)/3'
_atom_sites_solution_hydrogens     geom
_atom_sites_solution_primary     direct
_atom_sites_solution_secondary     difmap
_refine_ls_shift/su_max     0.001
_refine_ls_shift/su_mean     0.000
_refine_diff_density_max     0.555
_refine_diff_density_min     -0.707
_refine_ls_extinction_method     none
_refine_ls_extinction_coef     ?
_refine_ls_abs_structure_details     'Flack (1983)'
_refine_ls_abs_structure_Flack     -0.009(8)
loop_
    _atom_type_symbol
    _atom_type_description
    _atom_type_scat_dispersion_real
    _atom_type_scat_dispersion_imag
    _atom_type_scat_source
    'C' 'C' 0.0033 0.0016
                         'International Tables Vol C Tables 4.2.6.8 and 6.1.1.4'
    'H' 'H' 0.0000 0.0000
                         'International Tables Vol C Tables 4.2.6.8 and 6.1.1.4'
    'N' 'N' 0.0061 0.0033
                         'International Tables Vol C Tables 4.2.6.8 and 6.1.1.4'
    'O' 'O' 0.0106 0.0060
                         'International Tables Vol C Tables 4.2.6.8 and 6.1.1.4'
    'S' 'S' 0.1246 0.1234
                         'International Tables Vol C Tables 4.2.6.8 and 6.1.1.4'
    'Ce' 'Ce' -0.2486 2.6331
                         'International Tables Vol C Tables 4.2.6.8 and 6.1.1.4'
_computing_data_collection     'PROCESS-AUTO (Rigaku, 1998)'
_computing_cell_refinement     'PROCESS-AUTO (Rigaku, 1998)'
_computing_data_reduction     'CrystalStructure (Rigaku/MSC, 2002)'
_computing_structure_solution     'SHELXS97 (Sheldrick, 2008)'
_computing_structure_refinement     'SHELXL97 (Sheldrick, 2008)'
_computing_molecular_graphics     'DIAMOND (Brandenburg, 2000)'
_computing_publication_material     'SHELXL97 (Sheldrick, 2008)'
loop_
    _atom_site_type_symbol
    _atom_site_label
    _atom_site_fract_x
    _atom_site_fract_y
    _atom_site_fract_z
    _atom_site_U_iso_or_equiv
    _atom_site_adp_type
    _atom_site_calc_flag
    _atom_site_refinement_flags
    _atom_site_occupancy
    _atom_site_disorder_assembly
    _atom_site_disorder_group
    Ce Ce1 0.468643(16) 0.636197(16) 0.819119(10) 0.00928(4) Uani d . 1 . .
    S S1 1.00549(10) 0.68984(7) 0.75724(6) 0.01204(13) Uani d . 1 . .
    S S2 0.57509(11) 0.41208(7) 0.63748(6) 0.01388(14) Uani d . 1 . .
    S S3 0.57345(10) 0.97128(6) 0.93682(6) 0.01258(13) Uani d . 1 . .
    O O1 0.5483(3) 0.8315(2) 0.9420(2) 0.0190(4) Uani d . 1 . .
    O O2 0.3896(3) 1.0370(2) 0.97444(19) 0.0198(4) Uani d . 1 . .
    O O3 0.5087(3) 0.5445(2) 0.60536(19) 0.0199(4) Uani d . 1 . .
    O O4 0.6164(4) 1.0119(2) 0.81523(19) 0.0249(5) Uani d . 1 . .
    O O5 1.1298(3) 0.5804(2) 0.71992(18) 0.0181(4) Uani d . 1 . .
    O O6 0.5651(3) 0.40504(19) 0.77192(18) 0.0172(4) Uani d . 1 . .
    O O7 0.8387(2) 0.6423(3) 0.82503(16) 0.0198(4) Uani d . 1 . .
    O O8 1.1447(3) 0.7667(2) 0.83878(18) 0.0160(4) Uani d . 1 . .
    O O9 0.7341(3) 1.01219(19) 1.02740(19) 0.0178(4) Uani d . 1 . .
    O O10 0.9302(3) 0.7643(2) 0.6533(2) 0.0264(5) Uani d . 1 . .
    O O11 0.4326(3) 0.3179(2) 0.5804(2) 0.0242(5) Uani d . 1 . .
    O O12 0.7762(3) 0.3875(2) 0.6036(2) 0.0276(5) Uani d . 1 . .
    O O1W 0.4833(4) 0.8105(2) 0.66809(19) 0.0199(4) Uani d D 1 . .
    H H1F 0.529(5) 0.879(2) 0.696(3) 0.024 Uiso d D 1 . .
    H H1G 0.520(5) 0.799(3) 0.600(2) 0.024 Uiso d D 1 . .
    N N1 -0.0899(4) 0.3572(3) 0.9309(2) 0.0214(5) Uani d . 1 . .
    H H1A -0.1665 0.3382 0.9912 0.026 Uiso calc R 1 . .
    H H1B -0.1653 0.3921 0.8703 0.026 Uiso calc R 1 . .
    H H1C 0.0049 0.4127 0.9567 0.026 Uiso calc R 1 . .
    N N2 0.2464(4) 0.1635(2) 0.7422(2) 0.0204(6) Uani d . 1 . .
    H H2A 0.3274 0.1334 0.8039 0.025 Uiso calc R 1 . .
    H H2B 0.3257 0.1928 0.6856 0.025 Uiso calc R 1 . .
    N N3 -0.0952(4) -0.0122(3) 0.5183(2) 0.0245(6) Uani d . 1 . .
    H H3A -0.1851 0.0142 0.4609 0.029 Uiso calc R 1 . .
    H H3B -0.1518 -0.0693 0.5653 0.029 Uiso calc R 1 . .
    H H3C 0.0079 -0.0486 0.4845 0.029 Uiso calc R 1 . .
    C C1 0.0052(5) 0.2382(3) 0.8884(3) 0.0223(6) Uani d . 1 . .
    H H1D -0.0969 0.1769 0.8604 0.027 Uiso calc R 1 . .
    H H1E 0.0873 0.1992 0.9540 0.027 Uiso calc R 1 . .
    C C2 0.1330(5) 0.2739(3) 0.7870(3) 0.0182(6) Uani d . 1 . .
    H H2C 0.0477 0.3090 0.7208 0.022 Uiso calc R 1 . .
    H H2D 0.2268 0.3405 0.8147 0.022 Uiso calc R 1 . .
    C C3 0.1272(5) 0.0532(3) 0.6894(3) 0.0234(7) Uani d . 1 . .
    H H3D 0.0579 0.0108 0.7524 0.028 Uiso calc R 1 . .
    H H3E 0.2169 -0.0087 0.6558 0.028 Uiso calc R 1 . .
    C C4 -0.0234(5) 0.0989(3) 0.5919(3) 0.0279(8) Uani d . 1 . .
    H H4A -0.1355 0.1398 0.6280 0.034 Uiso calc R 1 . .
    H H4B 0.0383 0.1615 0.5412 0.034 Uiso calc R 1 . .
loop_
    _atom_site_aniso_label
    _atom_site_aniso_U_11
    _atom_site_aniso_U_22
    _atom_site_aniso_U_33
    _atom_site_aniso_U_12
    _atom_site_aniso_U_13
    _atom_site_aniso_U_23
    Ce1 0.00800(7) 0.00962(6) 0.01010(6) -0.00022(6) -0.00020(5) -0.00028(7)
    S1 0.0082(3) 0.0151(3) 0.0127(3) -0.0003(2) -0.0003(3) 0.0010(2)
    S2 0.0137(3) 0.0150(3) 0.0128(3) 0.0005(3) -0.0002(3) -0.0029(2)
    S3 0.0141(3) 0.0122(3) 0.0113(3) -0.0004(2) -0.0007(3) -0.0016(2)
    O1 0.0245(11) 0.0130(10) 0.0190(10) -0.0016(8) -0.0016(9) -0.0026(8)
    O2 0.0165(10) 0.0207(10) 0.0216(10) 0.0066(8) -0.0027(9) -0.0042(8)
    O3 0.0222(11) 0.0194(10) 0.0178(10) 0.0059(8) -0.0012(9) 0.0004(8)
    O4 0.0369(13) 0.0251(12) 0.0131(10) -0.0070(10) 0.0043(10) 0.0000(8)
    O5 0.0118(9) 0.0214(10) 0.0208(10) 0.0010(8) -0.0019(9) -0.0082(8)
    O6 0.0212(10) 0.0181(10) 0.0118(9) -0.0005(8) -0.0022(9) 0.0000(8)
    O7 0.0102(7) 0.0279(10) 0.0216(8) -0.0029(11) 0.0029(7) 0.0037(12)
    O8 0.0133(9) 0.0177(10) 0.0171(9) -0.0015(7) 0.0012(8) -0.0040(8)
    O9 0.0142(9) 0.0185(10) 0.0202(10) -0.0012(8) -0.0033(9) -0.0053(8)
    O10 0.0243(11) 0.0317(13) 0.0220(11) 0.0019(10) -0.0074(10) 0.0097(9)
    O11 0.0277(12) 0.0270(12) 0.0176(10) -0.0095(10) -0.0012(10) -0.0062(9)
    O12 0.0199(10) 0.0321(13) 0.0317(12) 0.0067(9) 0.0077(10) -0.0061(10)
    O1W 0.0268(11) 0.0179(11) 0.0153(10) -0.0013(10) 0.0034(9) 0.0011(8)
    N1 0.0179(13) 0.0301(15) 0.0164(11) -0.0004(10) 0.0017(11) 0.0016(10)
    N2 0.0166(11) 0.0171(16) 0.0268(12) 0.0019(9) -0.0046(11) -0.0027(9)
    N3 0.0334(15) 0.0221(14) 0.0174(12) -0.0037(11) -0.0025(12) 0.0021(10)
    C1 0.0245(16) 0.0212(15) 0.0213(14) -0.0046(12) 0.0027(13) 0.0043(11)
    C2 0.0202(14) 0.0151(14) 0.0193(13) -0.0008(11) 0.0025(12) -0.0001(11)
    C3 0.0255(16) 0.0140(14) 0.0300(16) 0.0022(11) -0.0046(14) -0.0006(12)
    C4 0.0401(19) 0.0169(15) 0.0250(15) 0.0030(12) -0.0111(16) -0.0025(11)
_geom_special_details
;
All esds (except the esd in the dihedral angle between two l.s. planes) are
estimated using the full covariance matrix. The cell esds are taken into
account individually in the estimation of esds in distances, angles and
torsion angles; correlations between esds in cell parameters are only used
when they are defined by crystal symmetry. An approximate (isotropic)
treatment of cell esds is used for estimating esds involving l.s. planes.
;
loop_
    _geom_bond_atom_site_label_1
    _geom_bond_atom_site_label_2
    _geom_bond_site_symmetry_2
    _geom_bond_distance
    _geom_bond_publ_flag
    Ce1 O7 . 2.4685(17) ?
    Ce1 O1W . 2.474(2) ?
    Ce1 O1 . 2.484(2) ?
    Ce1 O5 1_455 2.518(2) ?
    Ce1 O6 . 2.551(2) ?
    Ce1 O8 1_455 2.575(2) ?
    Ce1 O3 . 2.586(2) ?
    Ce1 O9 2_647 2.588(2) ?
    Ce1 O2 2_647 2.631(2) ?
    S1 O10 . 1.451(2) ?
    S1 O7 . 1.470(2) ?
    S1 O5 . 1.483(2) ?
    S1 O8 . 1.487(2) ?
    S2 O12 . 1.441(2) ?
    S2 O11 . 1.478(2) ?
    S2 O3 . 1.482(2) ?
    S2 O6 . 1.499(2) ?
    S3 O4 . 1.460(2) ?
    S3 O1 . 1.465(2) ?
    S3 O9 . 1.483(2) ?
    S3 O2 . 1.488(2) ?
    O1W H1F . 0.828(18) ?
    O1W H1G . 0.813(18) ?
    N1 C1 . 1.481(4) ?
    N1 H1A . 0.8900 ?
    N1 H1B . 0.8900 ?
    N1 H1C . 0.8900 ?
    N2 C2 . 1.479(4) ?
    N2 C3 . 1.493(4) ?
    N2 H2A . 0.9000 ?
    N2 H2B . 0.9000 ?
    N3 C4 . 1.476(4) ?
    N3 H3A . 0.8900 ?
    N3 H3B . 0.8900 ?
    N3 H3C . 0.8900 ?
    C1 C2 . 1.502(4) ?
    C1 H1D . 0.9700 ?
    C1 H1E . 0.9700 ?
    C2 H2C . 0.9700 ?
    C2 H2D . 0.9700 ?
    C3 C4 . 1.504(4) ?
    C3 H3D . 0.9700 ?
    C3 H3E . 0.9700 ?
    C4 H4A . 0.9700 ?
    C4 H4B . 0.9700 ?
loop_
    _geom_angle_atom_site_label_1
    _geom_angle_atom_site_label_2
    _geom_angle_atom_site_label_3
    _geom_angle_site_symmetry_1
    _geom_angle_site_symmetry_3
    _geom_angle
    _geom_angle_publ_flag
    O7 Ce1 O1W . . 85.13(8) ?
    O7 Ce1 O1 . . 77.68(8) ?
    O1W Ce1 O1 . . 75.90(8) ?
    O7 Ce1 O5 . 1_455 152.47(7) ?
    O1W Ce1 O5 . 1_455 86.97(8) ?
    O1 Ce1 O5 . 1_455 125.59(7) ?
    O7 Ce1 O6 . . 76.34(8) ?
    O1W Ce1 O6 . . 121.95(7) ?
    O1 Ce1 O6 . . 146.61(7) ?
    O5 Ce1 O6 1_455 . 85.70(7) ?
    O7 Ce1 O8 . 1_455 146.03(8) ?
    O1W Ce1 O8 . 1_455 75.06(7) ?
    O1 Ce1 O8 . 1_455 70.94(7) ?
    O5 Ce1 O8 1_455 1_455 54.73(6) ?
    O6 Ce1 O8 . 1_455 137.61(6) ?
    O7 Ce1 O3 . . 82.53(7) ?
    O1W Ce1 O3 . . 68.78(7) ?
    O1 Ce1 O3 . . 140.66(7) ?
    O5 Ce1 O3 1_455 . 70.03(7) ?
    O6 Ce1 O3 . . 54.67(6) ?
    O8 Ce1 O3 1_455 . 114.22(7) ?
    O7 Ce1 O9 . 2_647 124.15(7) ?
    O1W Ce1 O9 . 2_647 148.88(7) ?
    O1 Ce1 O9 . 2_647 98.55(7) ?
    O5 Ce1 O9 1_455 2_647 71.27(7) ?
    O6 Ce1 O9 . 2_647 79.38(7) ?
    O8 Ce1 O9 1_455 2_647 74.23(7) ?
    O3 Ce1 O9 . 2_647 120.64(7) ?
    O7 Ce1 O2 . 2_647 71.62(7) ?
    O1W Ce1 O2 . 2_647 148.08(7) ?
    O1 Ce1 O2 . 2_647 77.94(7) ?
    O5 Ce1 O2 1_455 2_647 123.49(7) ?
    O6 Ce1 O2 . 2_647 74.22(7) ?
    O8 Ce1 O2 1_455 2_647 112.91(7) ?
    O3 Ce1 O2 . 2_647 126.92(7) ?
    O9 Ce1 O2 2_647 2_647 53.54(6) ?
    O7 Ce1 S1 . 1_455 163.95(6) ?
    O1W Ce1 S1 . 1_455 78.82(6) ?
    O1 Ce1 S1 . 1_455 98.37(5) ?
    O5 Ce1 S1 1_455 1_455 27.23(5) ?
    O6 Ce1 S1 . 1_455 112.13(5) ?
    O8 Ce1 S1 1_455 1_455 27.55(4) ?
    O3 Ce1 S1 . 1_455 91.41(6) ?
    O9 Ce1 S1 2_647 1_455 71.66(5) ?
    O2 Ce1 S1 2_647 1_455 123.17(5) ?
    O7 Ce1 S2 . . 76.78(6) ?
    O1W Ce1 S2 . . 94.98(6) ?
    O1 Ce1 S2 . . 153.51(6) ?
    O5 Ce1 S2 1_455 . 77.70(5) ?
    O6 Ce1 S2 . . 27.48(4) ?
    O8 Ce1 S2 1_455 . 131.42(5) ?
    O3 Ce1 S2 . . 27.25(5) ?
    O9 Ce1 S2 2_647 . 101.51(5) ?
    O2 Ce1 S2 2_647 . 100.43(5) ?
    S1 Ce1 S2 1_455 . 104.25(3) ?
    O7 Ce1 S3 . 2_647 97.66(6) ?
    O1W Ce1 S3 . 2_647 164.83(5) ?
    O1 Ce1 S3 . 2_647 90.07(5) ?
    O5 Ce1 S3 1_455 2_647 96.83(6) ?
    O6 Ce1 S3 . 2_647 73.10(5) ?
    O8 Ce1 S3 1_455 2_647 95.10(5) ?
    O3 Ce1 S3 . 2_647 126.32(5) ?
    O9 Ce1 S3 2_647 2_647 26.70(4) ?
    O2 Ce1 S3 2_647 2_647 26.99(4) ?
    S1 Ce1 S3 1_455 2_647 97.89(3) ?
    S2 Ce1 S3 . 2_647 100.18(2) ?
    O10 S1 O7 . . 110.58(13) ?
    O10 S1 O5 . . 111.01(14) ?
    O7 S1 O5 . . 109.98(15) ?
    O10 S1 O8 . . 111.51(13) ?
    O7 S1 O8 . . 109.51(12) ?
    O5 S1 O8 . . 104.08(11) ?
    O10 S1 Ce1 . 1_655 123.20(11) ?
    O7 S1 Ce1 . 1_655 126.20(9) ?
    O5 S1 Ce1 . 1_655 50.96(8) ?
    O8 S1 Ce1 . 1_655 53.24(8) ?
    O12 S2 O11 . 1 110.80(15) ?
    O12 S2 O11 . . 110.80(15) ?
    O12 S2 O3 . . 111.77(14) ?
    O11 S2 O3 1 . 109.76(14) ?
    O11 S2 O3 . . 109.76(14) ?
    O12 S2 O6 . . 110.75(13) ?
    O11 S2 O6 1 . 108.94(13) ?
    O11 S2 O6 . . 108.94(13) ?
    O3 S2 O6 . . 104.62(12) ?
    O12 S2 Ce1 . . 122.98(10) ?
    O11 S2 Ce1 1 . 126.18(10) ?
    O11 S2 Ce1 . . 126.18(10) ?
    O3 S2 Ce1 . . 53.00(8) ?
    O6 S2 Ce1 . . 51.77(8) ?
    O4 S3 O1 1 . 110.70(14) ?
    O4 S3 O1 . . 110.70(14) ?
    O4 S3 O9 1 . 111.45(13) ?
    O4 S3 O9 . . 111.45(13) ?
    O1 S3 O9 . . 109.74(12) ?
    O4 S3 O2 1 . 109.99(14) ?
    O4 S3 O2 . . 109.99(14) ?
    O1 S3 O2 . . 110.21(14) ?
    O9 S3 O2 . . 104.58(12) ?
    O4 S3 Ce1 1 2_657 130.80(10) ?
    O4 S3 Ce1 . 2_657 130.80(10) ?
    O1 S3 Ce1 . 2_657 118.49(10) ?
    O9 S3 Ce1 . 2_657 51.63(9) ?
    O2 S3 Ce1 . 2_657 53.35(8) ?
    S3 O1 Ce1 . . 144.17(13) ?
    S3 O2 Ce1 . 2_657 99.66(10) ?
    S2 O3 Ce1 . . 99.75(10) ?
    S1 O5 Ce1 . 1_655 101.82(10) ?
    S2 O6 Ce1 . . 100.75(10) ?
    S1 O7 Ce1 . . 141.80(12) ?
    S1 O8 Ce1 . 1_655 99.21(10) ?
    S3 O9 Ce1 . 2_657 101.66(10) ?
    Ce1 O1W H1F . . 114(3) ?
    Ce1 O1W H1G . . 123(3) ?
    H1F O1W H1G . . 110(3) ?
    C1 N1 H1A . . 109.5 ?
    C1 N1 H1B . . 109.5 ?
    H1A N1 H1B . . 109.5 ?
    C1 N1 H1C . . 109.5 ?
    H1A N1 H1C . . 109.5 ?
    H1B N1 H1C . . 109.5 ?
    C2 N2 C3 . . 117.1(2) ?
    C2 N2 H2A . . 108.0 ?
    C3 N2 H2A . . 108.0 ?
    C2 N2 H2B . . 108.0 ?
    C3 N2 H2B . . 108.0 ?
    H2A N2 H2B . . 107.3 ?
    C4 N3 H3A . . 109.5 ?
    C4 N3 H3B . . 109.5 ?
    H3A N3 H3B . . 109.5 ?
    C4 N3 H3C . . 109.5 ?
    H3A N3 H3C . . 109.5 ?
    H3B N3 H3C . . 109.5 ?
    N1 C1 C2 . . 108.0(2) ?
    N1 C1 H1D . . 110.1 ?
    C2 C1 H1D . . 110.1 ?
    N1 C1 H1E . . 110.1 ?
    C2 C1 H1E . . 110.1 ?
    H1D C1 H1E . . 108.4 ?
    N2 C2 C1 . . 112.9(2) ?
    N2 C2 H2C . . 109.0 ?
    C1 C2 H2C . . 109.0 ?
    N2 C2 H2D . . 109.0 ?
    C1 C2 H2D . . 109.0 ?
    H2C C2 H2D . . 107.8 ?
    N2 C3 C4 . . 110.7(2) ?
    N2 C3 H3D . . 109.5 ?
    C4 C3 H3D . . 109.5 ?
    N2 C3 H3E . . 109.5 ?
    C4 C3 H3E . . 109.5 ?
    H3D C3 H3E . . 108.1 ?
    N3 C4 C3 . . 109.2(3) ?
    N3 C4 H4A . . 109.8 ?
    C3 C4 H4A . . 109.8 ?
    N3 C4 H4B . . 109.8 ?
    C3 C4 H4B . . 109.8 ?
    H4A C4 H4B . . 108.3 ?
loop_
    _geom_torsion_atom_site_label_1
    _geom_torsion_atom_site_label_2
    _geom_torsion_atom_site_label_3
    _geom_torsion_atom_site_label_4
    _geom_torsion_site_symmetry_1
    _geom_torsion_site_symmetry_2
    _geom_torsion_site_symmetry_3
    _geom_torsion_site_symmetry_4
    _geom_torsion
    _geom_torsion_publ_flag
    O7 Ce1 S2 O12 . . . . -5.76(14) ?
    O1W Ce1 S2 O12 . . . . 78.04(14) ?
    O1 Ce1 S2 O12 . . . . 9.97(17) ?
    O5 Ce1 S2 O12 1_455 . . . 163.83(14) ?
    O6 Ce1 S2 O12 . . . . -91.51(16) ?
    O8 Ce1 S2 O12 1_455 . . . 152.48(14) ?
    O3 Ce1 S2 O12 . . . . 93.70(17) ?
    O9 Ce1 S2 O12 2_647 . . . -128.49(13) ?
    O2 Ce1 S2 O12 2_647 . . . -73.88(13) ?
    S1 Ce1 S2 O12 1_455 . . . 157.75(12) ?
    S3 Ce1 S2 O12 2_647 . . . -101.32(13) ?
    O7 Ce1 S2 O11 . . . 1 172.06(13) ?
    O1W Ce1 S2 O11 . . . 1 -104.14(14) ?
    O1 Ce1 S2 O11 . . . 1 -172.22(17) ?
    O5 Ce1 S2 O11 1_455 . . 1 -18.35(13) ?
    O6 Ce1 S2 O11 . . . 1 86.31(16) ?
    O8 Ce1 S2 O11 1_455 . . 1 -29.70(14) ?
    O3 Ce1 S2 O11 . . . 1 -88.48(17) ?
    O9 Ce1 S2 O11 2_647 . . 1 49.33(13) ?
    O2 Ce1 S2 O11 2_647 . . 1 103.93(13) ?
    S1 Ce1 S2 O11 1_455 . . 1 -24.43(12) ?
    S3 Ce1 S2 O11 2_647 . . 1 76.49(12) ?
    O7 Ce1 S2 O11 . . . . 172.06(13) ?
    O1W Ce1 S2 O11 . . . . -104.14(14) ?
    O1 Ce1 S2 O11 . . . . -172.22(17) ?
    O5 Ce1 S2 O11 1_455 . . . -18.35(13) ?
    O6 Ce1 S2 O11 . . . . 86.31(16) ?
    O8 Ce1 S2 O11 1_455 . . . -29.70(14) ?
    O3 Ce1 S2 O11 . . . . -88.48(17) ?
    O9 Ce1 S2 O11 2_647 . . . 49.33(13) ?
    O2 Ce1 S2 O11 2_647 . . . 103.93(13) ?
    S1 Ce1 S2 O11 1_455 . . . -24.43(12) ?
    S3 Ce1 S2 O11 2_647 . . . 76.49(12) ?
    O7 Ce1 S2 O3 . . . . -99.46(13) ?
    O1W Ce1 S2 O3 . . . . -15.66(13) ?
    O1 Ce1 S2 O3 . . . . -83.74(16) ?
    O5 Ce1 S2 O3 1_455 . . . 70.13(13) ?
    O6 Ce1 S2 O3 . . . . 174.79(15) ?
    O8 Ce1 S2 O3 1_455 . . . 58.78(13) ?
    O9 Ce1 S2 O3 2_647 . . . 137.81(12) ?
    O2 Ce1 S2 O3 2_647 . . . -167.59(12) ?
    S1 Ce1 S2 O3 1_455 . . . 64.05(11) ?
    S3 Ce1 S2 O3 2_647 . . . 164.97(11) ?
    O7 Ce1 S2 O6 . . . . 85.75(12) ?
    O1W Ce1 S2 O6 . . . . 169.55(12) ?
    O1 Ce1 S2 O6 . . . . 101.48(15) ?
    O5 Ce1 S2 O6 1_455 . . . -104.66(12) ?
    O8 Ce1 S2 O6 1_455 . . . -116.01(12) ?
    O3 Ce1 S2 O6 . . . . -174.79(15) ?
    O9 Ce1 S2 O6 2_647 . . . -36.98(11) ?
    O2 Ce1 S2 O6 2_647 . . . 17.63(11) ?
    S1 Ce1 S2 O6 1_455 . . . -110.74(10) ?
    S3 Ce1 S2 O6 2_647 . . . -9.81(10) ?
    O4 S3 O1 Ce1 1 . . . -21.6(3) ?
    O4 S3 O1 Ce1 . . . . -21.6(3) ?
    O9 S3 O1 Ce1 . . . . -145.0(2) ?
    O2 S3 O1 Ce1 . . . . 100.3(2) ?
    Ce1 S3 O1 Ce1 2_657 . . . 158.70(17) ?
    O7 Ce1 O1 S3 . . . . 93.1(2) ?
    O1W Ce1 O1 S3 . . . . 5.1(2) ?
    O5 Ce1 O1 S3 1_455 . . . -70.6(3) ?
    O6 Ce1 O1 S3 . . . . 132.7(2) ?
    O8 Ce1 O1 S3 1_455 . . . -73.7(2) ?
    O3 Ce1 O1 S3 . . . . 31.6(3) ?
    O9 Ce1 O1 S3 2_647 . . . -143.6(2) ?
    O2 Ce1 O1 S3 2_647 . . . 166.7(2) ?
    S1 Ce1 O1 S3 1_455 . . . -71.1(2) ?
    S2 Ce1 O1 S3 . . . . 77.5(3) ?
    S3 Ce1 O1 S3 2_647 . . . -169.0(2) ?
    O4 S3 O2 Ce1 1 . . 2_657 -126.59(11) ?
    O4 S3 O2 Ce1 . . . 2_657 -126.59(11) ?
    O1 S3 O2 Ce1 . . . 2_657 111.08(11) ?
    O9 S3 O2 Ce1 . . . 2_657 -6.81(12) ?
    O12 S2 O3 Ce1 . . . . -115.66(13) ?
    O11 S2 O3 Ce1 1 . . . 120.98(12) ?
    O11 S2 O3 Ce1 . . . . 120.98(12) ?
    O6 S2 O3 Ce1 . . . . 4.23(12) ?
    O7 Ce1 O3 S2 . . . . 75.58(12) ?
    O1W Ce1 O3 S2 . . . . 163.23(14) ?
    O1 Ce1 O3 S2 . . . . 135.61(11) ?
    O5 Ce1 O3 S2 1_455 . . . -102.14(12) ?
    O6 Ce1 O3 S2 . . . . -2.95(8) ?
    O8 Ce1 O3 S2 1_455 . . . -135.32(10) ?
    O9 Ce1 O3 S2 2_647 . . . -49.90(13) ?
    O2 Ce1 O3 S2 2_647 . . . 15.33(15) ?
    S1 Ce1 O3 S2 1_455 . . . -119.34(10) ?
    S3 Ce1 O3 S2 2_647 . . . -18.47(13) ?
    O1 S3 O4 O4 . . . 1 0.0(7) ?
    O9 S3 O4 O4 . . . 1 0.0(7) ?
    O2 S3 O4 O4 . . . 1 0.0(7) ?
    Ce1 S3 O4 O4 2_657 . . 1 0.0(8) ?
    O10 S1 O5 Ce1 . . . 1_655 116.35(13) ?
    O7 S1 O5 Ce1 . . . 1_655 -120.96(10) ?
    O8 S1 O5 Ce1 . . . 1_655 -3.73(13) ?
    O12 S2 O6 Ce1 . . . . 116.27(13) ?
    O11 S2 O6 Ce1 1 . . . -121.62(12) ?
    O11 S2 O6 Ce1 . . . . -121.62(12) ?
    O3 S2 O6 Ce1 . . . . -4.30(12) ?
    O7 Ce1 O6 S2 . . . . -87.55(11) ?
    O1W Ce1 O6 S2 . . . . -12.30(13) ?
    O1 Ce1 O6 S2 . . . . -127.41(12) ?
    O5 Ce1 O6 S2 1_455 . . . 71.42(11) ?
    O8 Ce1 O6 S2 1_455 . . . 91.15(13) ?
    O3 Ce1 O6 S2 . . . . 2.92(8) ?
    O9 Ce1 O6 S2 2_647 . . . 143.15(11) ?
    O2 Ce1 O6 S2 2_647 . . . -161.97(11) ?
    S1 Ce1 O6 S2 1_455 . . . 78.11(10) ?
    S3 Ce1 O6 S2 2_647 . . . 169.90(10) ?
    O10 S1 O7 Ce1 . . . . 3.9(3) ?
    O5 S1 O7 Ce1 . . . . -119.0(2) ?
    O8 S1 O7 Ce1 . . . . 127.2(2) ?
    Ce1 S1 O7 Ce1 1_655 . . . -174.67(17) ?
    O1W Ce1 O7 S1 . . . . -16.4(3) ?
    O1 Ce1 O7 S1 . . . . -93.0(3) ?
    O5 Ce1 O7 S1 1_455 . . . 57.5(4) ?
    O6 Ce1 O7 S1 . . . . 108.2(3) ?
    O8 Ce1 O7 S1 1_455 . . . -70.3(3) ?
    O3 Ce1 O7 S1 . . . . 52.8(3) ?
    O9 Ce1 O7 S1 2_647 . . . 175.0(2) ?
    O2 Ce1 O7 S1 2_647 . . . -174.2(3) ?
    S1 Ce1 O7 S1 1_455 . . . -15.7(5) ?
    S2 Ce1 O7 S1 . . . . 79.9(3) ?
    S3 Ce1 O7 S1 2_647 . . . 178.6(3) ?
    O10 S1 O8 Ce1 . . . 1_655 -116.13(12) ?
    O7 S1 O8 Ce1 . . . 1_655 121.17(12) ?
    O5 S1 O8 Ce1 . . . 1_655 3.62(12) ?
    O4 S3 O9 Ce1 1 . . 2_657 125.76(12) ?
    O4 S3 O9 Ce1 . . . 2_657 125.76(12) ?
    O1 S3 O9 Ce1 . . . 2_657 -111.24(12) ?
    O2 S3 O9 Ce1 . . . 2_657 6.96(13) ?
    O12 S2 O11 O11 . . . 1 0.0(2) ?
    O3 S2 O11 O11 . . . 1 0.0(2) ?
    O6 S2 O11 O11 . . . 1 0.00(19) ?
    Ce1 S2 O11 O11 . . . 1 0.00(19) ?
    C3 N2 C2 C1 . . . . 61.8(3) ?
    N1 C1 C2 N2 . . . . 176.3(2) ?
    C2 N2 C3 C4 . . . . 53.3(4) ?
    N2 C3 C4 N3 . . . . 163.5(3) ?
loop_
    _geom_hbond_atom_site_label_D
    _geom_hbond_atom_site_label_H
    _geom_hbond_atom_site_label_A
    _geom_hbond_site_symmetry_A
    _geom_hbond_distance_DH
    _geom_hbond_distance_HA
    _geom_hbond_distance_DA
    _geom_hbond_angle_DHA
    O1W H1F O4 1 0.828(18) 1.975(18) 2.766(3) 159(4)
    O1W H1G O11 2_656 0.813(18) 2.06(2) 2.850(3) 164(4)
    N1 H1A O8 2_647 0.89 2.02 2.769(3) 140.5
    N1 H1C O9 2_647 0.89 2.02 2.883(3) 161.7
    N1 H1B O6 1_455 0.89 2.05 2.852(3) 149.7
    N2 H2B O11 1 0.90 1.92 2.764(4) 156.0
    N2 H2A O2 1_545 0.90 2.16 2.993(3) 154.2
    N2 H2A O4 1_545 0.90 2.30 2.997(3) 133.8
    N3 H3A O5 2_646 0.89 2.17 2.808(3) 127.7
    N3 H3A O3 2_546 0.89 2.26 3.059(4) 149.5
    N3 H3C O12 2_646 0.89 1.91 2.799(4) 173.2
    N3 H3B O10 1_445 0.89 2.04 2.763(4) 137.2
data_global
_journal_date_recd_electronic     2010-04-30
_journal_date_accepted     2010-05-06
_journal_name_full     'Acta Crystallographica, Section E'
_journal_year     2010
_journal_volume     66
_journal_issue      6
_journal_page_first     m649
_journal_page_last     m650
_journal_paper_category     QM
_journal_coeditor_code     HB5433
_publ_contact_author_name     'Dr. Ya-feng Li'
_publ_contact_author_address
;
School of Chemical Engineering,
Changchun University of Technology,
Changchun 130012, P. R.China
;
_publ_contact_author_email     'fly012345@sohu.com'
_publ_contact_author_fax     '86-431-85716785'
_publ_contact_author_phone     '86-431-85716785'
_publ_section_title
;
Poly[diethylenetriammonium [aquadi-\m~2~-sulfato-sulfatocerium(III)]]
;
loop_
    _publ_author_name
    _publ_author_address
    'Zhang, Xiu-Mei'
;
Department of X-ray, First Hospital, Jilin University,
Changchun 130021, People's Republic of China
;
    'Li, Ya-Feng'
;
School of Chemical Engineering,
Changchun University of Technology,
Changchun 130012, People's Republic of China
;
