# Supplementary material for: Poly[diethyl­enetriammonium [aquadi-μ2-sulfato-sulfatocerium(III)]]
Source: Acta Crystallogr Sect E Struct Rep Online. 2010 May 15;66(Pt 6):m649–50. doi: 10.1107/S1600536810016600 (PMC2979358; doi:10.1107/S1600536810016600)
Supplement: Supplementary file 2 [file e-66-0m649-Isup2.hkl]

# 
# h,k,l, Fc-squared, Fo-squared, sigma(Fo-squared) and status flag 
# 
data_I
_shelx_title ' X28 in P2(1)' 
_shelx_refln_list_code          4 
_shelx_F_calc_maximum      188.88 
_exptl_crystal_F_000       546.00 
_reflns_d_resolution_high  0.7702 
 
loop_ 
 _symmetry_equiv_pos_as_xyz 
 'x, y, z' 
 '-x, y+1/2, -z' 
 
_cell_length_a     6.6774 
_cell_length_b    10.3969 
_cell_length_c    11.0929 
_cell_angle_alpha  90.000 
_cell_angle_beta   93.766 
_cell_angle_gamma  90.000 
 
_shelx_F_squared_multiplier     1.000 
 
loop_ 
 _refln_index_h 
 _refln_index_k 
 _refln_index_l 
 _refln_F_squared_calc 
 _refln_F_squared_meas 
 _refln_F_squared_sigma 
 _refln_observed_status 
   1 -13   0       14.98       23.37     12.81 o 
   2 -13   0      312.32      334.84     21.14 o 
   0 -12   0     1694.40     1868.88     93.90 o 
   1 -12   0     3838.25     4046.46    143.47 o 
   2 -12   0     1635.50     1673.82     50.17 o 
   3 -12   0     2169.46     2149.04     67.99 o 
   1 -11   0       32.03       49.51     10.79 o 
   2 -11   0     1077.94     1102.65     33.23 o 
   3 -11   0      984.57     1006.73     34.90 o 
   4 -11   0     1621.79     1618.09     51.78 o 
   5 -11   0     1774.15     1825.70     59.81 o 
   0 -10   0     1559.70     1585.66     70.82 o 
   1 -10   0     5235.61     5307.93    176.62 o 
   2 -10   0     1788.19     1791.04     46.97 o 
   3 -10   0     2342.82     2332.01     65.80 o 
   4 -10   0      856.59      874.13     27.28 o 
   5 -10   0      974.22     1002.84     33.08 o 
   1  -9   0       83.26       91.85     10.87 o 
   2  -9   0       79.90       84.29      7.84 o 
   3  -9   0       16.23       19.28      5.50 o 
   4  -9   0      215.41      231.33     14.32 o 
   5  -9   0      620.67      629.65     22.54 o 
   6  -9   0     1179.24     1180.97     40.38 o 
   0  -8   0     4718.91     4700.63    209.70 o 
   1  -8   0     3433.98     3574.84    109.09 o 
   2  -8   0      708.65      721.80     21.70 o 
   3  -8   0     2994.68     3037.22     79.61 o 
   4  -8   0      544.24      566.11     19.88 o 
   5  -8   0     1118.67     1123.57     37.91 o 
   6  -8   0       58.34       60.80      9.01 o 
   1  -7   0     1532.67     1571.69     42.45 o 
   2  -7   0     4022.44     4254.04    105.49 o 
   3  -7   0     4080.74     4043.79    100.71 o 
   4  -7   0     5412.28     5480.33    146.76 o 
   5  -7   0     3660.03     3640.92     95.68 o 
   6  -7   0     2787.55     2699.21     79.84 o 
   7  -7   0     1380.89     1348.41     48.84 o 
   0  -6   0     5622.70     5616.25    256.56 o 
   1  -6   0     7432.44     7502.03    250.97 o 
   2  -6   0     4128.83     4125.66    101.07 o 
   3  -6   0     5159.89     5183.92    134.32 o 
   4  -6   0     1716.37     1780.31     45.23 o 
   5  -6   0     1339.09     1400.23     35.58 o 
   6  -6   0      182.48      190.38     10.65 o 
   7  -6   0       63.35       79.33     13.86 o 
   1  -5   0      930.98      980.12     27.26 o 
   2  -5   0      888.13      871.21     20.21 o 
   3  -5   0     3251.41     3294.91     79.69 o 
   4  -5   0      860.53      875.13     23.32 o 
   5  -5   0     2404.63     2344.48     58.28 o 
   6  -5   0     1689.83     1698.60     52.32 o 
   7  -5   0     1845.19     1869.60     77.46 o 
   8  -5   0     2209.71     2238.26     97.36 o 
   0  -4   0     4966.99     4712.01    185.60 o 
   1  -4   0     7870.59     8110.38    257.54 o 
   2  -4   0     4371.44     4214.27     98.45 o 
   3  -4   0     6069.84     6202.23    155.99 o 
   4  -4   0     3809.27     3837.03     93.11 o 
   5  -4   0     1711.95     1668.98     44.83 o 
   6  -4   0      386.78      373.50     15.16 o 
   7  -4   0      497.24      528.28     20.22 o 
   8  -4   0       93.98      117.67     12.94 o 
   1  -3   0     2247.66     2230.70     67.82 o 
   2  -3   0     1609.15     1649.05     32.52 o 
   3  -3   0     3614.96     3652.25     84.02 o 
   4  -3   0     2119.73     2177.79     48.01 o 
   5  -3   0     3789.45     3693.45    108.99 o 
   6  -3   0     2278.49     2299.46     72.49 o 
   7  -3   0     2869.96     2809.13     88.76 o 
   8  -3   0     1985.86     1968.12     64.85 o 
   0  -2   0     5865.14     5995.95    238.23 o 
   1  -2   0     4914.42     5069.04    109.89 o 
   2  -2   0     4066.83     3995.20     91.19 o 
   3  -2   0     1636.43     1681.10     35.09 o 
   4  -2   0     4374.87     4352.97    132.41 o 
   5  -2   0     1468.48     1375.47     49.99 o 
   6  -2   0     4182.58     4043.84    127.42 o 
   7  -2   0      105.05      104.79      7.23 o 
   8  -2   0      728.34      731.16     28.76 o 
   1  -1   0      172.12      191.55      6.44 o 
   2  -1   0     1193.89     1214.02     23.07 o 
   3  -1   0     2672.02     2670.55     68.73 o 
   4  -1   0     2173.00     2113.93     55.91 o 
   5  -1   0     3106.63     3069.58     87.26 o 
   6  -1   0     3188.61     3022.23     77.17 o 
   7  -1   0     2410.81     2352.51     59.37 o 
   8  -1   0     1577.80     1606.53     54.70 o 
   1   0   0    12597.25    10998.86    522.79 o 
   2   0   0    35675.82    26650.89   1686.64 o 
   3   0   0    11475.34    11018.43    567.68 o 
   4   0   0     2737.10     2646.03     74.26 o 
   5   0   0       59.14       74.05      7.45 o 
   6   0   0       27.47       22.63      4.99 o 
   7   0   0      973.48      923.42     29.48 o 
   8   0   0       45.16       39.91      5.89 o 
   1   1   0      162.47      175.07      3.82 o 
   2   1   0     1150.64     1161.07     21.24 o 
   3   1   0     2591.74     2636.52     73.04 o 
   4   1   0     2330.49     2287.15     50.95 o 
   5   1   0     3035.06     3070.58     72.10 o 
   6   1   0     3120.27     3063.62     75.23 o 
   7   1   0     2415.66     2387.80     58.64 o 
   8   1   0     1602.40     1603.39     39.26 o 
   0   2   0     5515.60     5499.26    219.85 o 
   1   2   0     3721.33     3761.69    101.99 o 
   2   2   0     4425.24     4407.73     98.28 o 
   3   2   0     1635.47     1669.18     34.32 o 
   4   2   0     4670.69     4646.31    112.28 o 
   5   2   0     1509.63     1492.53     42.45 o 
   6   2   0     4327.55     4320.03    107.38 o 
   7   2   0      108.44      125.08      8.25 o 
   8   2   0      712.38      703.10     23.49 o 
   1   3   0     2072.23     2093.53     51.03 o 
   2   3   0     1662.02     1700.84     40.00 o 
   3   3   0     3528.53     3436.48     78.38 o 
   4   3   0     2074.49     2110.15     45.65 o 
   5   3   0     3525.20     3424.99     86.42 o 
   6   3   0     2233.09     2223.21     67.44 o 
   7   3   0     2996.04     2976.35     72.58 o 
   8   3   0     1975.56     1987.57     49.32 o 
   0   4   0     4778.39     4251.43    177.18 o 
   1   4   0     7484.19     7442.07    237.73 o 
   2   4   0     4333.68     4013.01    112.27 o 
   3   4   0     5519.52     5405.28    173.16 o 
   4   4   0     3972.28     3951.35     93.49 o 
   5   4   0     1395.80     1408.48     32.79 o 
   6   4   0      353.07      360.97     13.39 o 
   7   4   0      444.75      464.72     14.28 o 
   8   4   0       93.17      126.43     29.26 o 
   1   5   0     1049.99     1093.89     26.77 o 
   2   5   0     1079.95     1041.69     26.67 o 
   3   5   0     3600.97     3563.73     99.62 o 
   4   5   0     1089.22     1084.85     28.40 o 
   5   5   0     2780.99     2761.27     77.42 o 
   6   5   0     1727.36     1619.13     92.29 o 
   7   5   0     1780.61     1756.84     53.09 o 
   0   6   0     5954.32     5795.44    251.64 o 
   1   6   0     7698.92     7626.87    249.90 o 
   2   6   0     4086.72     3910.51    114.54 o 
   3   6   0     4927.87     4808.45    148.93 o 
   4   6   0     1972.99     1964.46     57.75 o 
   5   6   0     1312.19     1333.63     39.63 o 
   6   6   0      202.90      198.85     17.00 o 
   7   6   0       80.52       76.43      9.74 o 
   1   7   0     1431.43     1426.63     39.48 o 
   2   7   0     3965.93     4047.87    122.59 o 
   3   7   0     3843.72     3692.14    112.69 o 
   4   7   0     5078.59     5057.99    176.60 o 
   5   7   0     3514.77     3400.24    106.88 o 
   6   7   0     2688.63     2547.45     80.01 o 
   7   7   0     1438.90     1379.37     45.55 o 
   0   8   0     5080.56     4918.65    217.55 o 
   1   8   0     3736.88     3822.65    119.93 o 
   2   8   0      771.70      777.67     23.98 o 
   3   8   0     3128.28     3045.88     91.88 o 
   4   8   0      589.64      601.19     24.70 o 
   5   8   0     1081.81     1055.66     34.75 o 
   6   8   0       76.51       78.84     11.35 o 
   1   9   0       61.39       73.12     10.73 o 
   2   9   0      116.89      130.79     11.56 o 
   3   9   0        2.27       16.57     10.03 o 
   4   9   0      314.79      337.41     15.14 o 
   5   9   0      643.65      661.30     25.51 o 
   6   9   0     1184.74     1167.97     41.44 o 
   0  10   0     1498.51     1413.55     65.18 o 
   1  10   0     4924.21     4844.06    163.85 o 
   2  10   0     1656.85     1601.73     52.48 o 
   3  10   0     2463.17     2403.31     82.66 o 
   4  10   0      754.28      755.22     29.70 o 
   5  10   0     1053.53     1062.98     42.86 o 
   1  11   0       23.71       19.58     10.56 o 
   2  11   0     1094.28     1067.49     43.33 o 
   3  11   0     1103.60     1110.83     40.13 o 
   4  11   0     1661.00     1624.05     56.93 o 
   5  11   0     1726.48     1700.77     69.29 o 
   0  12   0     1853.02     1924.01     93.84 o 
   1  12   0     4067.34     4187.53    145.77 o 
   2  12   0     1658.68     1630.84     58.90 o 
   3  12   0     2288.16     2273.93     79.43 o 
   1  13   0       15.84       24.16     12.58 o 
   2  13   0      278.47      279.41     21.10 o 
  -2 -13   1      441.07      448.66     21.55 o 
  -1 -13   1     1579.01     1607.80     61.91 o 
   0 -13   1     1594.19     1656.89     62.48 o 
   1 -13   1     2422.54     2531.18     76.31 o 
   2 -13   1     2160.56     2221.99     72.31 o 
  -3 -12   1     1368.69     1365.56     45.91 o 
  -2 -12   1     1836.40     1857.86     54.40 o 
  -1 -12   1      756.28      786.14     38.44 o 
   0 -12   1      517.18      559.38     26.49 o 
   1 -12   1      343.47      366.03     25.69 o 
   2 -12   1       50.86       66.41      9.96 o 
   3 -12   1      260.37      278.89     18.74 o 
  -5 -11   1      414.24      429.11     21.40 o 
  -4 -11   1      489.65      509.13     23.29 o 
  -3 -11   1     1077.45     1126.57     37.36 o 
  -2 -11   1      645.46      668.15     22.96 o 
  -1 -11   1     2372.97     2418.78     80.06 o 
   0 -11   1      777.17      834.72     30.98 o 
   1 -11   1     2034.13     2126.90     70.22 o 
   2 -11   1      969.84      993.82     32.87 o 
   3 -11   1     2470.35     2515.38     70.71 o 
   4 -11   1     1356.10     1345.83     49.08 o 
  -5 -10   1     2384.06     2432.43     69.60 o 
  -4 -10   1     1950.53     1966.43     58.17 o 
  -3 -10   1     1477.55     1520.54     42.36 o 
  -2 -10   1     2091.38     2119.68     82.87 o 
  -1 -10   1      753.13      717.97     28.00 o 
   0 -10   1      989.58     1005.06     34.10 o 
   1 -10   1       36.40       39.32      8.37 o 
   2 -10   1      187.38      188.86     12.25 o 
   3 -10   1      100.96      112.51     10.80 o 
   4 -10   1      439.67      456.16     20.80 o 
   5 -10   1      783.70      815.40     35.31 o 
  -6  -9   1      410.70      442.61     21.70 o 
  -5  -9   1       47.90       45.36     10.49 o 
  -4  -9   1      178.27      176.12     12.05 o 
  -3  -9   1     2384.35     2346.41     59.88 o 
  -2  -9   1     2036.97     1994.76     61.94 o 
  -1  -9   1     4797.86     4815.37    156.61 o 
   0  -9   1     3083.25     3176.81     96.67 o 
   1  -9   1     6924.31     7154.29    252.06 o 
   2  -9   1     1641.94     1698.03     48.26 o 
   3  -9   1     4098.46     4100.64    109.27 o 
   4  -9   1      628.96      663.65     20.89 o 
   5  -9   1     1547.36     1567.24     43.89 o 
   6  -9   1      215.13      227.35     14.79 o 
  -6  -8   1     2858.77     2814.63     83.69 o 
  -5  -8   1     2355.01     2358.64     66.93 o 
  -4  -8   1     2308.94     2244.96     56.89 o 
  -3  -8   1     1701.94     1741.66     44.81 o 
  -2  -8   1     2322.72     2295.94     70.58 o 
  -1  -8   1     1000.80     1003.17     29.54 o 
   0  -8   1     1431.81     1469.74     41.55 o 
   1  -8   1     1191.54     1256.24     36.31 o 
   2  -8   1       80.44       89.34      6.64 o 
   3  -8   1       23.21       25.46      5.56 o 
   4  -8   1      320.31      332.28     13.73 o 
   5  -8   1      394.21      419.62     18.03 o 
   6  -8   1      766.64      797.95     32.13 o 
  -7  -7   1       73.98       84.24     12.99 o 
  -6  -7   1       91.82      121.17     11.82 o 
  -5  -7   1      603.64      623.59     23.78 o 
  -4  -7   1      799.81      790.91     27.67 o 
  -3  -7   1     2023.76     2084.75     52.86 o 
  -2  -7   1     1199.37     1203.33     39.56 o 
  -1  -7   1     1365.37     1376.54     38.69 o 
   0  -7   1     1631.30     1700.79     47.42 o 
   1  -7   1     2684.71     2635.79     74.81 o 
   2  -7   1     3083.09     3157.15     78.91 o 
   3  -7   1     4739.08     4741.84    124.27 o 
   4  -7   1     2326.09     2378.03     61.48 o 
   5  -7   1     4267.22     4204.80    112.21 o 
   6  -7   1     1370.28     1355.62     37.84 o 
   7  -7   1     1641.61     1621.32     56.85 o 
  -7  -6   1      998.33      989.61     35.72 o 
  -6  -6   1     2284.75     2283.38     58.99 o 
  -5  -6   1     3616.91     3549.92     92.95 o 
  -4  -6   1     4050.80     4042.52    102.92 o 
  -3  -6   1     4924.17     4878.79    123.59 o 
  -2  -6   1     4676.05     4233.78    379.09 o 
  -1  -6   1     4516.40     4533.96    139.07 o 
   0  -6   1     2782.86     2885.15     79.82 o 
   1  -6   1     1293.25     1310.77     34.25 o 
   2  -6   1      306.82      328.30      9.43 o 
   3  -6   1       87.07       90.52      6.14 o 
   4  -6   1      787.19      819.09     20.56 o 
   5  -6   1     2955.52     2882.39     73.43 o 
   6  -6   1     1692.32     1714.14     44.81 o 
   7  -6   1     1892.64     1884.07     63.35 o 
  -8  -5   1      581.31      609.79     45.98 o 
  -7  -5   1      148.07      142.33     14.96 o 
  -6  -5   1      478.15      475.64     18.94 o 
  -5  -5   1      187.72      209.97     10.69 o 
  -4  -5   1      253.80      259.23      9.79 o 
  -3  -5   1     1620.19     1645.18     35.41 o 
  -2  -5   1     1905.12     1907.51     43.35 o 
  -1  -5   1     8457.74     8587.92    288.20 o 
   0  -5   1     9653.03     9913.16    338.46 o 
   1  -5   1    11000.25    11151.87    390.67 o 
   2  -5   1    10993.43    11092.47    326.54 o 
   3  -5   1     9913.58    10007.80    287.75 o 
   4  -5   1     3814.49     3912.46     99.19 o 
   5  -5   1     2058.88     2046.46     51.40 o 
   6  -5   1     1714.98     1757.75     55.81 o 
   7  -5   1      227.74      240.57     15.19 o 
  -8  -4   1     1815.96     1819.45     80.49 o 
  -7  -4   1     3357.10     3214.98    104.36 o 
  -6  -4   1     3116.06     3140.26    143.49 o 
  -5  -4   1     7425.00     7267.86    253.70 o 
  -4  -4   1     1890.07     1937.19     44.96 o 
  -3  -4   1     4823.04     4826.55    117.13 o 
  -2  -4   1     7597.82     7580.32    200.54 o 
   0  -4   1      199.47      190.21      7.08 o 
   1  -4   1     1190.51     1216.15     28.77 o 
   2  -4   1      368.03      360.96      9.33 o 
   3  -4   1     1105.72     1168.34     23.91 o 
   4  -4   1     1034.01     1048.11     24.01 o 
   5  -4   1      168.06      181.80     10.82 o 
   6  -4   1      560.46      596.86     19.02 o 
   7  -4   1      471.25      489.13     24.91 o 
   8  -4   1     1830.67     1807.61     73.83 o 
  -8  -3   1      565.91      594.67     26.57 o 
  -7  -3   1      789.30      759.89     27.25 o 
  -6  -3   1      117.76      172.30     12.17 o 
  -5  -3   1     1091.92     1099.38     30.82 o 
  -4  -3   1     1115.34     1115.34     24.11 o 
  -3  -3   1     3614.18     3549.51     81.75 o 
  -2  -3   1     5685.86     5352.84    128.79 o 
  -1  -3   1     6988.25     6984.15    218.15 o 
   0  -3   1    11876.48    12234.50    438.20 o 
   1  -3   1     1377.85     1419.08     28.10 o 
   2  -3   1     6824.91     6705.87    170.55 o 
   3  -3   1     2402.30     2494.21     52.77 o 
   4  -3   1     1475.10     1484.05     33.62 o 
   5  -3   1     1459.05     1478.81     39.33 o 
   6  -3   1     2247.97     2252.48     65.47 o 
   7  -3   1      690.20      676.50     25.94 o 
   8  -3   1     1132.13     1142.12     47.21 o 
  -8  -2   1     1320.55     1283.52     45.21 o 
  -7  -2   1     1598.81     1518.93     39.19 o 
  -6  -2   1     3643.30     3429.92    107.38 o 
  -5  -2   1     5403.46     5382.17    238.39 o 
  -4  -2   1     7019.96     6868.12    223.61 o 
  -3  -2   1     9360.64     9110.45    256.98 o 
  -2  -2   1     6061.01     6048.61    149.58 o 
  -1  -2   1    13006.42    12756.74    452.40 o 
   0  -2   1     2465.70     2555.53     60.74 o 
   1  -2   1     5353.79     5385.56    123.94 o 
   2  -2   1     1164.37     1191.69     21.69 o 
   3  -2   1      949.92      909.75     17.35 o 
   4  -2   1     1826.53     1818.01     50.23 o 
   5  -2   1     4134.87     4188.69    124.78 o 
   6  -2   1     2336.31     2343.23     66.52 o 
   7  -2   1     1213.78     1197.80     29.13 o 
  -8  -1   1      110.68      131.46     11.62 o 
  -7  -1   1      498.09      490.01     16.30 o 
  -6  -1   1      666.85      648.72     20.91 o 
  -5  -1   1      699.54      674.66     19.86 o 
  -4  -1   1     1975.02     1953.47     51.83 o 
  -3  -1   1     3462.12     3609.00    145.25 o 
  -2  -1   1     9709.49     9501.60    263.79 o 
  -1  -1   1     2513.60     2427.80     46.26 o 
   1  -1   1     8608.35     8625.38    216.87 o 
   2  -1   1    20235.18    18459.24    591.57 o 
   3  -1   1     9053.95     8688.33    289.13 o 
   4  -1   1     8280.27     8341.63    273.35 o 
   5  -1   1     4548.62     4235.66    132.36 o 
   6  -1   1     4899.92     4639.51    120.47 o 
   7  -1   1      279.08      275.35     11.53 o 
  -8   0   1     1638.85     1640.81     53.44 o 
  -7   0   1     1137.32     1112.32     27.72 o 
  -6   0   1     3581.52     3599.28     89.02 o 
  -5   0   1     1165.67     1123.51     24.98 o 
  -4   0   1     1034.45     1060.63     23.59 o 
  -3   0   1      662.63      713.01     19.21 o 
  -2   0   1       50.43       39.16      3.90 o 
   1   0   1     1360.32     1363.30     50.93 o 
   2   0   1     1338.92     1358.70     30.99 o 
   3   0   1       44.23       51.10      3.08 o 
   4   0   1      356.55      364.87      7.84 o 
   5   0   1      613.69      606.85     13.00 o 
   6   0   1     2427.99     2331.83     54.28 o 
   7   0   1     2599.96     2480.74     59.51 o 
  -8   1   1      101.86      120.31      7.80 o 
  -7   1   1      467.12      476.79     15.58 o 
  -6   1   1      651.15      632.76     16.41 o 
  -5   1   1      750.97      728.00     16.79 o 
  -4   1   1     2155.53     2131.57     65.01 o 
  -3   1   1     3281.21     3418.86     92.61 o 
  -2   1   1    10436.70    10402.93    284.14 o 
  -1   1   1     2506.66     2354.69     56.07 o 
   1   1   1     8074.39     8042.62    202.68 o 
   2   1   1    19630.61    17467.37    558.33 o 
   3   1   1     9110.99     8893.93    237.91 o 
   4   1   1     7774.64     7732.35    208.30 o 
   5   1   1     4332.44     4124.76     98.93 o 
   6   1   1     4994.10     4850.80    120.36 o 
   7   1   1      306.78      294.23      8.70 o 
   8   1   1      724.08      728.68     66.35 o 
  -8   2   1     1311.99     1335.58     38.50 o 
  -7   2   1     1697.08     1667.20     41.92 o 
  -6   2   1     3966.97     3932.13    101.48 o 
  -5   2   1     5690.12     5734.79    183.48 o 
  -4   2   1     7399.25     7369.41    240.41 o 
  -3   2   1     9893.15     9880.18    276.29 o 
  -2   2   1     6626.94     6660.41    162.58 o 
  -1   2   1    12575.21    12330.87    437.77 o 
   0   2   1     2423.57     2525.82     60.09 o 
   1   2   1     5028.15     4916.86    113.51 o 
   2   2   1     1138.43     1165.21     21.09 o 
   3   2   1      922.31      909.97     17.88 o 
   4   2   1     1951.23     1946.62     42.76 o 
   5   2   1     4046.48     4091.26     99.60 o 
   6   2   1     2155.33     2109.36     47.71 o 
   7   2   1     1204.60     1219.77     27.55 o 
   8   2   1     1460.81     1418.08     73.76 o 
  -8   3   1      575.73      615.42     20.12 o 
  -7   3   1      830.66      814.76     21.57 o 
  -6   3   1      117.50      127.95      8.24 o 
  -5   3   1     1005.50     1007.89     30.84 o 
  -4   3   1      993.30      984.93     22.64 o 
  -3   3   1     3336.51     3293.41     74.19 o 
  -2   3   1     5861.82     5506.88    161.72 o 
  -1   3   1     6702.38     6905.64    212.59 o 
   0   3   1    12877.86    13257.45    476.07 o 
   1   3   1     1442.78     1463.29     32.89 o 
   2   3   1     7429.21     7415.06    186.55 o 
   3   3   1     2369.08     2442.76     52.40 o 
   4   3   1     1637.28     1660.51     36.41 o 
   5   3   1     1145.08     1177.16     26.41 o 
   6   3   1     2107.43     2074.93     47.39 o 
   7   3   1      560.81      556.36     14.96 o 
   8   3   1     1095.65     1086.56     60.05 o 
  -8   4   1     1855.68     1885.19     48.93 o 
  -7   4   1     3334.23     3270.97    105.28 o 
  -6   4   1     2963.92     2948.82     87.61 o 
  -5   4   1     7463.34     7171.80    198.04 o 
  -4   4   1     1712.02     1731.13     50.79 o 
  -3   4   1     4493.53     4474.60    137.14 o 
  -2   4   1     7809.58     7807.53    255.36 o 
  -1   4   1       52.22       81.55      4.81 o 
   0   4   1      297.60      310.56      9.47 o 
   1   4   1     1299.69     1321.38     32.50 o 
   2   4   1      380.02      359.39     10.66 o 
   3   4   1     1011.43     1040.71     22.69 o 
   4   4   1      851.65      829.66     19.97 o 
   5   4   1      229.77      243.91      7.74 o 
   6   4   1      373.67      378.37     13.60 o 
   7   4   1      598.05      621.14     17.14 o 
   8   4   1     1862.13     1767.84     88.79 o 
  -8   5   1      493.60      549.12     26.92 o 
  -7   5   1      162.25      147.94     13.11 o 
  -6   5   1      448.19      435.06     17.46 o 
  -5   5   1      158.45      169.43      9.86 o 
  -4   5   1      345.99      359.30     13.95 o 
  -3   5   1     1358.43     1332.86     36.83 o 
  -2   5   1     1792.59     1736.22     45.54 o 
  -1   5   1     7986.05     8047.52    267.28 o 
   0   5   1     8948.82     8862.40    301.38 o 
   1   5   1    10363.11    10398.46    365.81 o 
   2   5   1    11363.84    11515.98    410.34 o 
   3   5   1     9472.20     9532.02    336.54 o 
   4   5   1     4105.89     4037.70    117.17 o 
   5   5   1     2020.40     2050.42     47.44 o 
   6   5   1     2011.25     1987.31     46.99 o 
   7   5   1      180.65      196.88     13.75 o 
  -7   6   1      997.95      952.02     42.66 o 
  -6   6   1     2013.41     1928.82     61.46 o 
  -5   6   1     3922.78     3806.49    122.63 o 
  -4   6   1     4055.29     3966.97    121.57 o 
  -3   6   1     4811.30     4716.34    146.22 o 
  -2   6   1     4961.03     4878.26    143.33 o 
  -1   6   1     4575.43     4541.71    138.24 o 
   0   6   1     3019.52     2994.65     81.91 o 
   1   6   1     1340.73     1344.30     34.97 o 
   2   6   1      289.37      314.76     10.62 o 
   3   6   1      111.60       97.99      6.34 o 
   4   6   1      788.00      813.91     26.11 o 
   5   6   1     3200.12     3071.43     92.61 o 
   6   6   1     1742.08     1709.05     53.45 o 
   7   6   1     1959.30     1929.75     58.35 o 
  -7   7   1      102.03       96.55     10.30 o 
  -6   7   1       85.02       83.90     10.92 o 
  -5   7   1      564.82      572.88     21.71 o 
  -4   7   1      953.43      931.83     32.13 o 
  -3   7   1     2135.37     2174.97     62.67 o 
  -2   7   1     1591.18     1576.23     42.60 o 
  -1   7   1     1440.57     1464.98     43.38 o 
   0   7   1     1933.38     1933.56     55.48 o 
   1   7   1     2860.85     2779.58     81.46 o 
   2   7   1     3374.43     3436.43     98.39 o 
   3   7   1     4436.60     4430.52    142.06 o 
   4   7   1     2513.55     2501.27     72.20 o 
   5   7   1     4143.15     3964.13    129.80 o 
   6   7   1     1435.94     1387.78     46.23 o 
   7   7   1     1567.00     1546.49     53.87 o 
  -6   8   1     2970.41     2819.41     92.92 o 
  -5   8   1     2378.66     2310.92     78.63 o 
  -4   8   1     2131.84     2022.31     67.85 o 
  -3   8   1     1494.36     1462.22     45.36 o 
  -2   8   1     2005.20     1934.81     57.88 o 
  -1   8   1      824.06      820.09     29.91 o 
   0   8   1     1302.60     1257.12     37.46 o 
   1   8   1     1103.30     1098.95     36.82 o 
   2   8   1       75.28       77.33     10.53 o 
   3   8   1       38.02       54.00     14.62 o 
   4   8   1      302.62      305.03     15.71 o 
   5   8   1      358.60      362.74     15.99 o 
   6   8   1      691.47      685.62     25.14 o 
  -6   9   1      408.24      405.74     21.05 o 
  -5   9   1       41.77       54.98      9.06 o 
  -4   9   1      190.20      176.82     12.42 o 
  -3   9   1     2255.53     2174.11     68.65 o 
  -2   9   1     2227.90     2149.58     64.76 o 
  -1   9   1     4786.35     4773.05    161.20 o 
   0   9   1     3066.62     2950.84     96.13 o 
   1   9   1     6784.37     6678.95    237.20 o 
   2   9   1     1630.54     1632.96     54.10 o 
   3   9   1     4115.88     4099.79    131.63 o 
   4   9   1      559.39      591.41     31.42 o 
   5   9   1     1523.58     1496.36     48.73 o 
   6   9   1      310.92      312.95     23.79 o 
  -5  10   1     2218.34     2234.73     77.77 o 
  -4  10   1     1977.24     1945.90     64.55 o 
  -3  10   1     1632.21     1654.19     53.72 o 
  -2  10   1     2251.97     2225.39     70.49 o 
  -1  10   1      946.93      911.97     30.86 o 
   0  10   1     1077.17     1043.99     34.46 o 
   1  10   1       35.88       54.04      8.18 o 
   2  10   1      191.89      206.33     15.21 o 
   3  10   1       99.77      107.38     13.62 o 
   4  10   1      517.85      532.97     24.75 o 
   5  10   1      822.32      847.31     32.11 o 
  -5  11   1      420.40      441.21     24.29 o 
  -4  11   1      426.66      430.28     28.49 o 
  -3  11   1     1071.61     1081.17     40.99 o 
  -2  11   1      552.39      564.13     25.74 o 
  -1  11   1     2340.37     2299.60     76.49 o 
   0  11   1      696.57      691.63     28.20 o 
   1  11   1     2080.63     2094.84     68.83 o 
   2  11   1      928.73      940.76     35.04 o 
   3  11   1     2632.25     2581.75     85.48 o 
   4  11   1     1308.80     1294.44     51.72 o 
  -3  12   1     1251.01     1232.24     54.67 o 
  -2  12   1     1784.32     1766.73     63.49 o 
  -1  12   1      714.13      710.84     36.59 o 
   0  12   1      468.78      483.02     28.92 o 
   1  12   1      346.40      374.16     21.18 o 
   2  12   1       55.95       77.31     11.58 o 
   3  12   1      247.31      263.24     18.45 o 
  -2  13   1      368.92      354.59     24.34 o 
  -1  13   1     1700.78     1633.03     61.26 o 
   0  13   1     1558.54     1556.12     59.06 o 
   1  13   1     2525.09     2526.96     99.41 o 
   2  13   1     2194.38     2239.50     89.28 o 
  -2 -13   2      661.40      665.51     27.40 o 
  -1 -13   2      329.60      329.58     36.65 o 
   0 -13   2      349.06      361.22     23.31 o 
   1 -13   2      335.42      346.73     19.57 o 
  -3 -12   2      382.52      399.69     21.81 o 
  -2 -12   2      199.28      205.83     45.06 o 
  -1 -12   2      791.10      825.37     34.90 o 
   0 -12   2      285.12      304.60     19.26 o 
   1 -12   2      750.05      775.80     30.47 o 
   2 -12   2      803.25      801.74     28.11 o 
   3 -12   2     1031.44     1097.06     36.29 o 
  -4 -11   2     1104.42     1125.19     35.69 o 
  -3 -11   2     2474.29     2529.93     81.81 o 
  -2 -11   2     2402.21     2393.48     80.31 o 
  -1 -11   2     2276.79     2389.13     78.98 o 
   0 -11   2     1772.82     1864.25     61.58 o 
   1 -11   2      886.45      920.94     29.24 o 
   2 -11   2      225.37      237.83     13.62 o 
   3 -11   2      259.90      272.54     14.96 o 
   4 -11   2       82.63      103.71     12.35 o 
  -5 -10   2      320.54      364.20     20.77 o 
  -4 -10   2      240.61      263.37     14.36 o 
  -3 -10   2      262.13      272.70     15.46 o 
  -2 -10   2       97.47       94.03     10.56 o 
  -1 -10   2     1400.75     1415.85     50.78 o 
   0 -10   2      378.22      403.36     18.46 o 
   1 -10   2     2435.59     2533.77     65.04 o 
   2 -10   2     2531.26     2540.53     68.70 o 
   3 -10   2     3305.34     3355.92     90.65 o 
   4 -10   2     1607.39     1637.51     45.47 o 
   5 -10   2     2425.34     2464.25     70.49 o 
  -6  -9   2     1345.07     1324.49     46.39 o 
  -5  -9   2     2306.20     2321.93     64.86 o 
  -4  -9   2     2764.50     2775.66     74.05 o 
  -3  -9   2     4291.04     4290.60    115.28 o 
  -2  -9   2     3124.70     3053.82     95.16 o 
  -1  -9   2     2326.17     2326.95     70.92 o 
   0  -9   2     1314.07     1336.88     45.42 o 
   1  -9   2     1550.99     1563.33     58.22 o 
   2  -9   2      206.06      212.00     13.58 o 
   3  -9   2      385.23      384.62     14.64 o 
   4  -9   2        6.43        4.61      4.94 o 
   5  -9   2       15.80       16.92      7.19 o 
   6  -9   2       33.61       43.16      7.99 o 
  -6  -8   2     1500.41     1505.13     45.20 o 
  -5  -8   2      643.31      644.47     22.31 o 
  -4  -8   2      989.50     1036.41     34.01 o 
  -3  -8   2      443.20      472.84     15.44 o 
  -2  -8   2      316.30      319.81     14.86 o 
  -1  -8   2     1747.84     1761.59     51.52 o 
   0  -8   2     2359.53     2355.97     74.62 o 
   1  -8   2     7156.01     7181.96    243.43 o 
   2  -8   2     3432.38     3348.22     84.67 o 
   3  -8   2     6637.91     6651.40    187.03 o 
   4  -8   2     2296.59     2320.70     62.25 o 
   5  -8   2     3233.61     3288.16     91.50 o 
   6  -8   2     1413.46     1400.06     46.66 o 
  -7  -7   2      857.73      885.29     38.79 o 
  -6  -7   2     1578.98     1636.88     48.32 o 
  -5  -7   2     1907.39     1933.67     50.94 o 
  -4  -7   2     2651.05     2639.50     66.60 o 
  -3  -7   2     4510.79     4420.87    117.70 o 
  -2  -7   2     4565.71     4374.81    141.94 o 
  -1  -7   2     2268.40     2221.10     62.07 o 
   0  -7   2     3978.11     3914.86    115.20 o 
   1  -7   2     2969.27     3003.43     85.10 o 
   2  -7   2      645.06      636.86     17.08 o 
   3  -7   2     1599.12     1553.61     38.20 o 
   4  -7   2      153.78      154.45      8.47 o 
   5  -7   2       68.52       68.13      8.01 o 
   6  -7   2      149.76      150.72      9.74 o 
   7  -7   2      746.39      793.97     31.90 o 
  -7  -6   2       76.14       89.92     13.74 o 
  -6  -6   2      590.62      585.95     25.97 o 
  -5  -6   2      186.92      219.48     14.78 o 
  -4  -6   2     1772.21     1757.03     42.52 o 
  -3  -6   2      678.83      722.36     18.34 o 
  -2  -6   2      630.38      593.29     18.34 o 
  -1  -6   2     2290.05     2279.85     62.78 o 
   0  -6   2     1278.74     1352.33     34.26 o 
   1  -6   2     2760.28     2818.89     76.36 o 
   2  -6   2      252.81      254.95      8.20 o 
   3  -6   2     5695.01     5623.80    144.62 o 
   4  -6   2     1208.86     1225.24     31.17 o 
   5  -6   2     2898.22     2913.85     73.66 o 
   6  -6   2     2556.12     2612.35     90.30 o 
   7  -6   2     2437.47     2376.30     85.00 o 
  -8  -5   2     1241.49     1248.76     60.90 o 
  -7  -5   2     2140.37     2207.15     99.38 o 
  -6  -5   2     4185.55     4098.18    137.16 o 
  -5  -5   2     3394.19     3414.61     89.46 o 
  -4  -5   2     3869.94     3954.79     98.87 o 
  -3  -5   2     2895.14     2817.66     69.50 o 
  -2  -5   2     5259.45     5337.74    167.67 o 
  -1  -5   2     3206.91     3207.22     87.01 o 
   0  -5   2     5129.56     5278.80    157.18 o 
   1  -5   2     3394.66     3480.74     81.28 o 
   2  -5   2     2667.50     2757.79     60.59 o 
   3  -5   2      761.81      771.22     17.12 o 
   4  -5   2      716.10      703.94     18.54 o 
   5  -5   2      143.99      150.12      7.06 o 
   6  -5   2      179.38      189.60     14.05 o 
   7  -5   2      322.65      335.98     17.23 o 
  -8  -4   2     1068.58     1135.17     53.37 o 
  -7  -4   2     1345.28     1360.78     44.80 o 
  -6  -4   2      848.16      847.24     39.38 o 
  -5  -4   2     2158.08     2220.10     64.57 o 
  -4  -4   2      590.04      599.28     15.15 o 
  -3  -4   2     1410.99     1416.77     30.39 o 
  -2  -4   2      511.69      603.06     17.53 o 
  -1  -4   2     4236.01     4263.41    121.65 o 
   0  -4   2     7737.63     7801.47    250.86 o 
   1  -4   2     7532.58     7447.68    194.13 o 
   2  -4   2    12442.76    12406.09    372.90 o 
   3  -4   2     5308.77     5166.31    125.99 o 
   4  -4   2     9549.87     9497.29    273.96 o 
   5  -4   2     4385.08     4264.99    131.58 o 
   6  -4   2     1618.85     1608.55     49.24 o 
   7  -4   2      848.39      850.82     29.81 o 
  -8  -3   2      365.68      366.53     19.65 o 
  -7  -3   2      877.64      830.28     29.99 o 
  -6  -3   2     2397.81     2281.96     95.81 o 
  -5  -3   2     3431.05     3445.48    146.10 o 
  -4  -3   2     4773.68     4745.47    115.71 o 
  -3  -3   2     9129.74     9143.18    254.41 o 
  -2  -3   2     9908.15     9805.50    270.79 o 
  -1  -3   2     9223.78     8980.79    297.46 o 
   0  -3   2    14798.59    15093.95    567.03 o 
   1  -3   2     3524.25     3443.07     76.04 o 
   2  -3   2     6702.30     6777.06    171.29 o 
   3  -3   2      861.30      871.66     17.18 o 
   4  -3   2      239.82      254.41      6.74 o 
   5  -3   2      794.22      824.57     23.34 o 
   6  -3   2     1115.05     1161.77     33.28 o 
   7  -3   2      631.05      647.90     22.24 o 
  -8  -2   2     1060.87     1020.53     38.81 o 
  -7  -2   2     2164.45     2069.21     53.74 o 
  -6  -2   2      472.99      459.45     17.17 o 
  -5  -2   2     1035.84     1075.39     53.08 o 
  -4  -2   2      422.48      469.25     20.40 o 
  -3  -2   2      517.03      555.60     11.91 o 
  -2  -2   2     1154.38     1104.86     21.43 o 
  -1  -2   2     1889.92     1937.42     45.73 o 
   0  -2   2    17479.49    17298.54    553.96 o 
   1  -2   2      270.58      257.12      5.93 o 
   2  -2   2     8729.48     9254.51    245.92 o 
   3  -2   2     7475.45     7552.96    195.85 o 
   4  -2   2     4412.94     4462.56    131.62 o 
   5  -2   2     4213.01     4248.79    124.84 o 
   6  -2   2     3558.10     3493.09    103.24 o 
   7  -2   2     1493.47     1504.55     37.41 o 
  -8  -1   2     1108.60     1082.85     39.85 o 
  -7  -1   2     1633.42     1644.20     46.57 o 
  -6  -1   2     2781.95     2694.74     71.28 o 
  -5  -1   2     2753.55     2773.90    123.72 o 
  -4  -1   2     5207.30     5527.17    245.45 o 
  -3  -1   2    11475.60    12427.96    663.14 o 
  -2  -1   2     6490.96     6631.33    201.57 o 
  -1  -1   2     7744.16     7887.25    261.48 o 
   0  -1   2     5770.96     5978.77    143.50 o 
   1  -1   2     6076.91     6144.97    148.86 o 
   2  -1   2      379.79      423.11      6.52 o 
   3  -1   2      170.21      164.21      5.05 o 
   4  -1   2     1030.47     1034.73     24.42 o 
   5  -1   2     2286.05     2281.29     48.93 o 
   6  -1   2      833.61      837.67     20.64 o 
   7  -1   2     1548.25     1536.96     35.76 o 
  -8   0   2      187.40      209.50     15.39 o 
  -7   0   2     1666.83     1679.17     41.85 o 
  -6   0   2      111.03      122.88      7.12 o 
  -5   0   2      956.94     1005.14     34.72 o 
  -4   0   2       90.89       98.66      5.74 o 
  -3   0   2      769.63      902.27     23.65 o 
  -2   0   2     2416.92     2557.23     83.77 o 
   0   0   2     8982.39     9095.60    236.50 o 
   1   0   2     1213.14     1202.07     29.04 o 
   2   0   2     4710.50     4111.42    107.18 o 
   3   0   2     4530.94     4667.94    104.50 o 
   4   0   2     4093.93     4055.82     94.11 o 
   5   0   2     3984.09     3828.69     87.88 o 
   6   0   2     5134.46     5084.81    127.12 o 
   7   0   2      849.20      850.14     19.29 o 
  -8   1   2      974.46      982.72     29.23 o 
  -7   1   2     1501.76     1544.73     41.03 o 
  -6   1   2     2766.66     2698.04     67.14 o 
  -5   1   2     2663.47     2653.39     62.05 o 
  -4   1   2     5435.20     5597.20    178.36 o 
  -3   1   2    12052.28    12521.46    566.99 o 
  -2   1   2     6959.35     7137.14    215.11 o 
  -1   1   2     9202.83     9218.81    301.20 o 
   0   1   2     6396.86     6758.30    159.63 o 
   1   1   2     6788.27     6942.19    164.21 o 
   3   1   2      141.65      147.66      3.91 o 
   4   1   2      965.26      950.32     18.37 o 
   5   1   2     2377.27     2316.40     48.70 o 
   6   1   2      975.95      972.75     20.30 o 
   7   1   2     1707.96     1658.34     35.02 o 
  -8   2   2      926.26      911.03     25.48 o 
  -7   2   2     2207.84     2171.07     58.33 o 
  -6   2   2      468.59      486.20     13.79 o 
  -5   2   2      993.86      971.35     26.52 o 
  -4   2   2      410.40      452.83     14.48 o 
  -3   2   2      469.59      489.63     10.54 o 
  -2   2   2     1375.77     1303.44     46.00 o 
  -1   2   2     1603.58     1597.17     39.26 o 
   0   2   2    18180.04    18699.37    729.88 o 
   1   2   2      293.43      299.33      6.55 o 
   2   2   2     8401.13     8986.47    240.95 o 
   3   2   2     7509.11     7785.53    202.35 o 
   4   2   2     4594.08     4617.91    107.73 o 
   5   2   2     3921.04     3984.89     94.78 o 
   6   2   2     3527.16     3326.90     79.73 o 
   7   2   2     1333.99     1307.47     28.02 o 
   8   2   2     2143.13     2048.51    133.14 o 
  -8   3   2      437.05      438.67     16.86 o 
  -7   3   2     1007.86      967.96     25.00 o 
  -6   3   2     2555.18     2426.52     69.02 o 
  -5   3   2     3683.43     3538.79    102.33 o 
  -4   3   2     4285.77     4149.87    103.40 o 
  -3   3   2     8907.74     8920.81    305.91 o 
  -2   3   2     9336.47     8854.00    302.03 o 
  -1   3   2     9304.41     8988.90    297.65 o 
   0   3   2    14574.92    14825.31    561.02 o 
   1   3   2     3798.18     3787.13     97.70 o 
   2   3   2     6959.17     7044.99    176.87 o 
   3   3   2     1008.40      997.06     18.48 o 
   4   3   2      244.86      258.68     12.27 o 
   5   3   2      762.38      795.23     19.77 o 
   6   3   2     1028.79     1068.95     23.86 o 
   7   3   2      589.20      582.43     13.10 o 
   8   3   2      877.39      880.99     54.48 o 
  -8   4   2     1032.58     1041.69     36.98 o 
  -7   4   2     1380.50     1402.58     60.57 o 
  -6   4   2      847.24      884.66     38.54 o 
  -5   4   2     2268.25     2212.49     66.02 o 
  -4   4   2      559.08      546.26     20.47 o 
  -3   4   2     1371.73     1383.80     37.05 o 
  -2   4   2      612.33      676.97     17.84 o 
  -1   4   2     4260.19     4389.51    124.96 o 
   0   4   2     7928.55     7971.89    255.66 o 
   1   4   2     7762.30     7753.69    244.63 o 
   2   4   2    12663.34    12875.61    464.99 o 
   3   4   2     5158.48     5021.61    123.86 o 
   4   4   2    10058.41     9836.90    279.78 o 
   5   4   2     4149.05     4134.00    101.16 o 
   6   4   2     1851.80     1850.12     41.91 o 
   7   4   2      782.19      769.08     65.39 o 
   8   4   2      974.46      942.10     56.50 o 
  -8   5   2     1241.86     1248.49     49.66 o 
  -7   5   2     2293.83     2350.55    101.70 o 
  -6   5   2     4047.95     3899.99    127.25 o 
  -5   5   2     3358.50     3265.94    101.34 o 
  -4   5   2     3967.22     3955.85    120.72 o 
  -3   5   2     3033.84     2908.04     85.70 o 
  -2   5   2     5276.99     5344.15    167.47 o 
  -1   5   2     2875.90     2893.98     79.87 o 
   0   5   2     5220.53     5212.81    155.29 o 
   1   5   2     3611.90     3679.53    100.58 o 
   2   5   2     2552.78     2630.49     69.59 o 
   3   5   2      776.16      769.93     26.06 o 
   4   5   2      742.15      713.64     19.39 o 
   5   5   2      132.66      140.27      6.81 o 
   6   5   2      142.40      139.70      7.08 o 
   7   5   2      335.38      328.40     28.80 o 
  -7   6   2       68.81       60.89     11.99 o 
  -6   6   2      467.40      466.27     20.84 o 
  -5   6   2      222.47      227.18     13.49 o 
  -4   6   2     1714.39     1651.96     53.47 o 
  -3   6   2      694.80      736.81     22.90 o 
  -2   6   2      664.98      611.86     18.37 o 
  -1   6   2     2368.55     2368.08     64.32 o 
   0   6   2     1076.25     1089.07     29.36 o 
   1   6   2     2301.21     2243.26     61.90 o 
   2   6   2      305.34      309.59     18.48 o 
   3   6   2     4850.21     4756.28    151.16 o 
   4   6   2     1392.74     1363.02     38.28 o 
   5   6   2     2492.70     2464.30     71.55 o 
   6   6   2     2740.54     2718.84     79.49 o 
   7   6   2     2426.85     2350.55    112.01 o 
  -7   7   2      786.84      787.99     40.56 o 
  -6   7   2     1437.53     1446.92     49.30 o 
  -5   7   2     1956.41     1914.61     65.02 o 
  -4   7   2     2674.29     2630.84     85.35 o 
  -3   7   2     4755.88     4682.14    153.39 o 
  -2   7   2     4889.25     4689.91    144.51 o 
  -1   7   2     2135.06     2082.97     58.75 o 
   0   7   2     3976.90     3724.12    114.68 o 
   1   7   2     2903.73     2888.23     82.67 o 
   2   7   2      545.47      523.89     16.92 o 
   3   7   2     1477.66     1414.87     40.08 o 
   4   7   2      138.74      146.81      8.58 o 
   5   7   2       83.22       86.97      6.91 o 
   6   7   2      155.03      167.83      9.52 o 
   7   7   2      834.95      907.11     70.85 o 
  -6   8   2     1573.04     1554.24     58.48 o 
  -5   8   2      679.44      665.25     25.82 o 
  -4   8   2      996.94     1008.55     38.43 o 
  -3   8   2      415.30      424.88     17.97 o 
  -2   8   2      312.11      318.95     14.43 o 
  -1   8   2     1627.76     1608.42     52.20 o 
   0   8   2     2685.78     2587.66     74.49 o 
   1   8   2     7191.77     7086.48    239.69 o 
   2   8   2     3830.75     3790.90    112.61 o 
   3   8   2     6963.79     6916.18    239.67 o 
   4   8   2     2582.91     2540.07     74.55 o 
   5   8   2     3299.21     3339.41    103.73 o 
   6   8   2     1392.53     1380.48     43.16 o 
  -6   9   2     1351.07     1330.66     48.78 o 
  -5   9   2     2254.78     2181.08     73.60 o 
  -4   9   2     2643.78     2589.95     90.98 o 
  -3   9   2     4344.51     4182.90    138.35 o 
  -2   9   2     2979.14     2844.91     89.77 o 
  -1   9   2     2201.30     2156.13     66.21 o 
   0   9   2     1297.22     1219.94     42.52 o 
   1   9   2     1526.14     1496.56     50.26 o 
   2   9   2      117.38      112.82      9.90 o 
   3   9   2      391.60      380.13     16.48 o 
   4   9   2        4.43        6.51      4.78 o 
   5   9   2       24.06       24.07      8.46 o 
   6   9   2       18.13       21.55     12.24 o 
  -5  10   2      260.92      301.99     22.36 o 
  -4  10   2      230.63      218.11     20.43 o 
  -3  10   2      277.88      275.92     16.67 o 
  -2  10   2       65.77       65.49     12.81 o 
  -1  10   2     1321.66     1257.99     42.33 o 
   0  10   2      356.87      351.34     17.49 o 
   1  10   2     2203.17     2162.16     69.57 o 
   2  10   2     2220.60     2230.79     71.46 o 
   3  10   2     3274.17     3280.03    112.63 o 
   4  10   2     1519.56     1493.57     50.20 o 
   5  10   2     2445.69     2457.35     87.80 o 
  -4  11   2      989.23      953.01     39.75 o 
  -3  11   2     2429.50     2416.35     83.83 o 
  -2  11   2     2315.02     2267.22     76.97 o 
  -1  11   2     2274.48     2255.73     75.88 o 
   0  11   2     1733.37     1691.77     57.69 o 
   1  11   2      974.78      979.71     35.59 o 
   2  11   2      247.80      271.32     19.39 o 
   3  11   2      313.68      316.06     19.92 o 
   4  11   2       84.84       97.06     11.41 o 
  -3  12   2      390.66      399.32     28.76 o 
  -2  12   2      147.76      156.10     15.86 o 
  -1  12   2      867.53      836.10     34.51 o 
   0  12   2      267.99      254.08     19.31 o 
   1  12   2      846.41      809.17     38.14 o 
   2  12   2      753.85      746.93     37.55 o 
   3  12   2     1122.74     1146.61     49.11 o 
  -2  13   2      634.64      631.47     32.05 o 
  -1  13   2      357.86      341.23     22.56 o 
   0  13   2      362.68      335.25     21.91 o 
   1  13   2      355.29      357.46     22.96 o 
  -1 -13   3       87.82      111.36     15.30 o 
   0 -13   3      256.12      281.81     17.73 o 
   1 -13   3      696.75      724.96     28.48 o 
  -3 -12   3     1206.73     1225.40     39.85 o 
  -2 -12   3     1930.46     1978.04     79.66 o 
  -1 -12   3     1630.59     1656.67     59.81 o 
   0 -12   3     1421.97     1455.21     52.85 o 
   1 -12   3     1115.24     1125.43     35.30 o 
   2 -12   3      588.24      628.99     24.04 o 
   3 -12   3      509.73      500.60     21.94 o 
  -4 -11   3      551.35      560.47     26.02 o 
  -3 -11   3      127.62      134.02     11.30 o 
  -2 -11   3      262.37      281.38     18.40 o 
  -1 -11   3      629.64      626.61     27.28 o 
   0 -11   3       97.86       95.68     12.10 o 
   1 -11   3     1070.49     1089.13     35.71 o 
   2 -11   3      258.68      269.55     14.03 o 
   3 -11   3      817.53      812.99     27.39 o 
   4 -11   3      713.61      720.04     25.01 o 
  -5 -10   3      680.20      684.93     26.99 o 
  -4 -10   3     1490.64     1484.50     52.60 o 
  -3 -10   3     1661.81     1624.35     52.76 o 
  -2 -10   3     2212.51     2190.10     72.11 o 
  -1 -10   3     1817.66     1845.44     60.65 o 
   0 -10   3     2125.05     2130.81     68.02 o 
   1 -10   3     2802.83     2828.71     74.16 o 
   2 -10   3     1187.99     1233.69     34.07 o 
   3 -10   3     1374.30     1418.42     39.29 o 
   4 -10   3      685.78      706.61     24.01 o 
   5 -10   3      206.34      220.92     13.58 o 
  -6  -9   3     1002.96     1037.03     38.73 o 
  -5  -9   3      372.63      370.15     17.99 o 
  -4  -9   3     1837.87     1847.03     50.98 o 
  -3  -9   3      981.83      952.86     32.89 o 
  -2  -9   3     1724.35     1760.45     55.87 o 
  -1  -9   3       38.73       57.03      8.12 o 
   0  -9   3      386.37      393.01     19.30 o 
   1  -9   3      718.47      727.37     23.13 o 
   2  -9   3      903.41      937.11     27.59 o 
   3  -9   3     3773.72     3822.02    109.02 o 
   4  -9   3     2241.36     2286.44     63.51 o 
   5  -9   3     3795.76     3894.55    108.39 o 
   6  -9   3     1742.48     1711.30     50.40 o 
  -6  -8   3      905.19      923.07     30.78 o 
  -5  -8   3     1292.56     1286.56     36.91 o 
  -4  -8   3      950.66     1000.44     28.02 o 
  -3  -8   3     3761.12     3669.36     93.79 o 
  -2  -8   3     3644.79     3641.13    112.60 o 
  -1  -8   3     3759.67     3724.04    113.85 o 
   0  -8   3     5559.07     5485.15    175.83 o 
   1  -8   3     3756.69     3670.56     92.16 o 
   2  -8   3     2961.08     3019.87     74.62 o 
   3  -8   3     3665.65     3653.19    100.55 o 
   4  -8   3      277.75      312.57     13.42 o 
   5  -8   3      386.23      424.40     15.76 o 
   6  -8   3      321.03      313.50     16.90 o 
  -7  -7   3     1187.35     1211.97     42.83 o 
  -6  -7   3     1929.23     2057.25     56.60 o 
  -5  -7   3      693.75      693.54     21.95 o 
  -4  -7   3      337.74      355.74     13.74 o 
  -3  -7   3      627.20      612.07     17.64 o 
  -2  -7   3      157.36      152.61     10.09 o 
  -1  -7   3     1960.76     2035.90     58.23 o 
   0  -7   3      662.92      627.76     19.09 o 
   1  -7   3     2881.94     2833.65     69.29 o 
   2  -7   3      951.02      949.77     23.34 o 
   3  -7   3     2927.24     2884.35     72.14 o 
   4  -7   3      716.68      719.47     19.61 o 
   5  -7   3     1764.31     1744.15     48.66 o 
   6  -7   3      913.60      943.60     29.47 o 
   7  -7   3     1699.63     1749.26     72.85 o 
  -7  -6   3      230.22      234.88     35.49 o 
  -6  -6   3     1004.08     1026.45     34.52 o 
  -5  -6   3     2147.66     2140.93     54.45 o 
  -4  -6   3     2064.46     2047.64     51.85 o 
  -3  -6   3     6310.48     6219.66    171.76 o 
  -2  -6   3     5556.71     5453.01    174.20 o 
  -1  -6   3     3832.25     3729.04    108.70 o 
   0  -6   3     7380.47     7407.18    248.27 o 
   1  -6   3     2718.83     2708.75     61.55 o 
   2  -6   3      911.30      908.68     21.01 o 
   3  -6   3     1385.64     1358.55     30.60 o 
   4  -6   3       73.35       90.78      9.17 o 
   5  -6   3      333.34      349.93     12.56 o 
   6  -6   3       49.48       58.05      7.13 o 
   7  -6   3       37.96       40.77      7.61 o 
  -7  -5   3     1530.69     1515.53     92.72 o 
  -6  -5   3     2107.61     2170.26     66.96 o 
  -5  -5   3     1694.20     1724.89     45.47 o 
  -4  -5   3     1584.71     1665.09     40.87 o 
  -3  -5   3        3.32       22.44      7.26 o 
  -2  -5   3     1034.28     1020.29     30.55 o 
  -1  -5   3      709.96      749.61     20.22 o 
   0  -5   3     2063.73     1948.75     50.58 o 
   1  -5   3      985.08      969.94     19.77 o 
   2  -5   3     4136.56     4213.83    103.72 o 
   3  -5   3     2506.46     2486.95     58.53 o 
   4  -5   3     2300.68     2338.20     52.79 o 
   5  -5   3     6097.64     5935.48    160.04 o 
   6  -5   3     2440.63     2424.44     74.54 o 
   7  -5   3     2181.75     2200.99     73.67 o 
  -8  -4   3      136.06      150.83     19.17 o 
  -7  -4   3      460.85      461.31     29.45 o 
  -6  -4   3      792.42      766.21     38.18 o 
  -5  -4   3     3488.69     3571.87    142.97 o 
  -4  -4   3     4408.76     4298.00    110.55 o 
  -3  -4   3     2889.58     2808.49     65.62 o 
  -2  -4   3     6733.52     6795.15    226.10 o 
  -1  -4   3    10539.43    10694.77    386.88 o 
   0  -4   3     6624.57     6653.51    216.24 o 
   1  -4   3     3629.62     3683.00     83.66 o 
   2  -4   3     3637.42     3680.37     84.33 o 
   3  -4   3     3378.40     3283.55     76.17 o 
   4  -4   3     2259.99     2294.65     51.62 o 
   5  -4   3      382.40      360.77     23.71 o 
   6  -4   3      493.21      490.37     15.56 o 
   7  -4   3      104.49      107.11      7.37 o 
  -8  -3   3     1246.80     1267.76     45.56 o 
  -7  -3   3     1866.17     1835.59     59.30 o 
  -6  -3   3      993.79      999.35     43.67 o 
  -5  -3   3     2634.08     2629.68    111.75 o 
  -4  -3   3     1215.96     1223.89     33.27 o 
  -3  -3   3      218.26      231.10      6.84 o 
  -2  -3   3     2308.16     2639.49     57.32 o 
  -1  -3   3      122.42       96.51     12.98 o 
   0  -3   3      746.48      800.16     17.36 o 
   1  -3   3      367.02      451.07      9.27 o 
   2  -3   3     5728.57     5814.08    143.06 o 
   3  -3   3     1176.72     1157.46     21.34 o 
   4  -3   3     4847.82     4795.27    118.77 o 
   5  -3   3     4692.92     4592.17    144.57 o 
   6  -3   3     6197.81     6201.57    210.69 o 
   7  -3   3     2154.09     2179.04     50.97 o 
  -8  -2   3       40.00       30.71     11.71 o 
  -7  -2   3      729.48      730.41     21.63 o 
  -6  -2   3      944.26      947.87     29.31 o 
  -5  -2   3     1165.71     1251.61     50.48 o 
  -4  -2   3     3600.84     3660.38    149.36 o 
  -3  -2   3     5791.63     6117.56    187.44 o 
  -2  -2   3     9724.29     9941.25    273.19 o 
  -1  -2   3    10936.79    10869.05    380.59 o 
   0  -2   3    15630.04    15936.06    501.86 o 
   1  -2   3    11756.26    11934.50    341.61 o 
   2  -2   3     7713.83     7788.13    200.63 o 
   3  -2   3     5195.89     5205.42    146.69 o 
   4  -2   3     2519.51     2427.71     55.55 o 
   5  -2   3      180.71      204.45      6.32 o 
   6  -2   3       62.62       67.34      6.10 o 
   7  -2   3      521.95      529.35     39.94 o 
  -8  -1   3     1689.23     1650.12     67.14 o 
  -7  -1   3     3380.32     3277.88     89.63 o 
  -6  -1   3      802.38      839.47     22.13 o 
  -5  -1   3     4376.31     4404.15    216.21 o 
  -4  -1   3     1680.85     1797.01     78.93 o 
  -3  -1   3     5166.63     5420.92    236.65 o 
  -2  -1   3      566.04      495.68     20.73 o 
  -1  -1   3     1516.18     1526.35     29.19 o 
   0  -1   3     3542.79     3596.29     77.18 o 
   1  -1   3     1359.58     1285.35     21.77 o 
   2  -1   3    10607.93    11020.66    406.41 o 
   3  -1   3     3829.94     3986.12     90.53 o 
   4  -1   3     3230.80     3252.29     87.11 o 
   5  -1   3     1257.69     1289.01     24.22 o 
   6  -1   3     3432.87     3287.82     74.76 o 
   7  -1   3      618.59      656.27     45.34 o 
  -8   0   3      287.98      272.41     12.28 o 
  -7   0   3      446.56      455.80     15.26 o 
  -6   0   3     4309.87     4174.03    107.38 o 
  -5   0   3     4062.19     4090.71    109.39 o 
  -4   0   3     3332.23     3354.39     78.14 o 
  -3   0   3     9433.80     9274.44    258.23 o 
  -2   0   3     1349.70     1164.92     31.29 o 
  -1   0   3     7354.91     7841.83    328.59 o 
   0   0   3     2147.03     2246.26     46.40 o 
   1   0   3      191.02      177.13     21.61 o 
   2   0   3     5158.56     5205.60    224.20 o 
   3   0   3      418.73      438.55     21.81 o 
   4   0   3      143.90      137.88     11.04 o 
   5   0   3        2.30        7.64      0.71 o 
   6   0   3      572.22      563.01      9.83 o 
   7   0   3        0.04       10.93     11.69 o 
  -8   1   3     1568.21     1530.35     40.46 o 
  -7   1   3     3362.06     3320.89     91.12 o 
  -6   1   3      787.33      798.75     20.49 o 
  -5   1   3     4428.32     4381.72    109.43 o 
  -4   1   3     1459.30     1493.86     37.87 o 
  -3   1   3     5142.68     5261.51    153.13 o 
  -2   1   3      540.15      520.28     21.61 o 
  -1   1   3     1493.49     1484.44     53.48 o 
   0   1   3     3618.05     3646.15     78.17 o 
   1   1   3     1078.97     1000.60     23.07 o 
   2   1   3    10374.76    10611.75    564.24 o 
   3   1   3     3520.07     3642.93    169.50 o 
   4   1   3     3331.04     3436.30    161.94 o 
   5   1   3     1241.16     1186.69     24.52 o 
   6   1   3     3579.41     3329.66     71.14 o 
   7   1   3      773.25      764.66     46.92 o 
  -8   2   3       68.45       70.27      7.49 o 
  -7   2   3      593.66      590.06     19.72 o 
  -6   2   3      888.93      886.41     22.28 o 
  -5   2   3     1001.19     1016.29     29.86 o 
  -4   2   3     3296.47     3195.00     87.89 o 
  -3   2   3     5624.35     5862.68    263.47 o 
  -2   2   3     9330.08     9157.91    317.04 o 
  -1   2   3    10927.77    10671.73    373.82 o 
   0   2   3    16041.99    16488.01    639.15 o 
   1   2   3    11623.32    11767.62    337.20 o 
   2   2   3     7467.14     7534.97    200.32 o 
   3   2   3     5513.90     5591.09    133.73 o 
   4   2   3     2592.59     2491.58     42.84 o 
   5   2   3      151.43      151.96      7.58 o 
   6   2   3       77.23       69.22      7.38 o 
   7   2   3      550.93      531.40     38.08 o 
   8   2   3      293.87     1299.20    106.44 o 
  -8   3   3     1107.88     1135.70     36.23 o 
  -7   3   3     1970.35     1948.36     48.82 o 
  -6   3   3      791.81      806.05     24.02 o 
  -5   3   3     2799.06     2710.99    113.65 o 
  -4   3   3     1005.99     1006.54     30.45 o 
  -3   3   3      286.72      294.72     10.87 o 
  -2   3   3     2206.35     2455.08     69.79 o 
  -1   3   3      108.30       95.22      5.71 o 
   0   3   3      738.29      764.63     22.90 o 
   1   3   3      467.07      564.69     10.57 o 
   2   3   3     5899.62     6046.38    148.25 o 
   3   3   3      946.47      939.13     17.99 o 
   4   3   3     5211.79     5142.63    123.67 o 
   5   3   3     4793.12     4673.56     96.44 o 
   6   3   3     6586.68     6424.19    165.03 o 
   7   3   3     2051.29     2023.47    104.13 o 
   8   3   3     2911.85     2820.65    178.38 o 
  -8   4   3      139.86      154.88     13.81 o 
  -7   4   3      484.49      511.01     29.10 o 
  -6   4   3      844.19      833.92     39.02 o 
  -5   4   3     3754.11     3651.47    114.04 o 
  -4   4   3     4648.44     4455.65    138.04 o 
  -3   4   3     3094.06     3087.72     87.12 o 
  -2   4   3     7502.98     7403.04    239.24 o 
  -1   4   3    10462.50    10649.88    381.06 o 
   0   4   3     7143.33     7179.75    227.79 o 
   1   4   3     3414.64     3448.79     97.68 o 
   2   4   3     3462.82     3512.27     81.98 o 
   3   4   3     3459.62     3463.92     77.41 o 
   4   4   3     2183.58     2211.51     47.84 o 
   5   4   3      376.50      384.37     10.05 o 
   6   4   3      525.40      534.75     10.20 o 
   7   4   3       95.29      109.85     20.03 o 
  -7   5   3     1663.38     1652.76     74.49 o 
  -6   5   3     2074.64     2163.80     94.86 o 
  -5   5   3     1750.40     1697.83     57.67 o 
  -4   5   3     1462.06     1462.97     44.59 o 
  -3   5   3       16.91       51.85     19.89 o 
  -2   5   3      985.94      918.29     25.92 o 
  -1   5   3      699.24      739.42     20.35 o 
   0   5   3     2160.86     2019.32     51.76 o 
   1   5   3      837.29      821.17     21.50 o 
   2   5   3     4326.04     4221.67    119.95 o 
   3   5   3     2416.88     2386.96     64.90 o 
   4   5   3     2248.49     2221.04     49.86 o 
   5   5   3     5764.90     5704.88    153.93 o 
   6   5   3     2435.18     2438.02     57.80 o 
   7   5   3     2037.58     1952.13    101.56 o 
  -7   6   3      253.30      246.44     32.07 o 
  -6   6   3      933.02      913.69     34.67 o 
  -5   6   3     2148.98     2045.68     64.76 o 
  -4   6   3     1898.46     1860.96     61.87 o 
  -3   6   3     6118.47     5870.72    194.83 o 
  -2   6   3     5744.88     5718.83    186.93 o 
  -1   6   3     3685.48     3587.95    105.20 o 
   0   6   3     7410.26     7285.40    239.41 o 
   1   6   3     2767.86     2677.47     76.12 o 
   2   6   3     1102.94     1067.78     26.79 o 
   3   6   3     1361.97     1301.20     34.07 o 
   4   6   3       37.75       55.38      5.00 o 
   5   6   3      266.50      267.64     12.50 o 
   6   6   3       39.17       44.18      6.31 o 
   7   6   3       39.92       71.84     12.54 o 
  -7   7   3     1134.57     1085.45     55.35 o 
  -6   7   3     1755.51     1762.93     76.87 o 
  -5   7   3      726.40      694.98     30.89 o 
  -4   7   3      432.99      448.76     18.26 o 
  -3   7   3      740.52      689.94     26.51 o 
  -2   7   3      178.01      179.05     10.22 o 
  -1   7   3     1964.43     1999.71     56.93 o 
   0   7   3      547.47      503.48     19.73 o 
   1   7   3     2870.61     2720.95     81.56 o 
   2   7   3     1130.45     1060.00     31.57 o 
   3   7   3     2939.59     2779.71     80.09 o 
   4   7   3      804.84      813.32     25.30 o 
   5   7   3     1734.34     1696.99     48.43 o 
   6   7   3     1035.26     1089.55     31.59 o 
   7   7   3     1627.11     1589.29     81.56 o 
  -6   8   3      917.88      901.04     42.47 o 
  -5   8   3     1250.06     1208.05     42.57 o 
  -4   8   3      885.06      893.88     39.94 o 
  -3   8   3     3540.32     3306.08    105.86 o 
  -2   8   3     3399.01     3315.66    104.11 o 
  -1   8   3     3570.68     3433.38    106.10 o 
   0   8   3     5342.01     5088.64    169.93 o 
   1   8   3     3658.82     3503.16    111.75 o 
   2   8   3     2938.22     2858.76     84.85 o 
   3   8   3     3845.28     3658.17    116.71 o 
   4   8   3      318.10      334.40     16.13 o 
   5   8   3      411.98      425.77     16.28 o 
   6   8   3      328.96      330.99     20.47 o 
  -6   9   3     1031.08     1000.95     56.44 o 
  -5   9   3      410.31      405.97     25.90 o 
  -4   9   3     1823.59     1811.27     60.89 o 
  -3   9   3      999.95      917.28     32.84 o 
  -2   9   3     1738.66     1739.78     55.25 o 
  -1   9   3       37.59       47.01      7.82 o 
   0   9   3      365.74      336.40     15.59 o 
   1   9   3      766.88      749.03     28.25 o 
   2   9   3      815.51      819.99     27.31 o 
   3   9   3     3752.76     3681.49    122.38 o 
   4   9   3     2223.04     2288.82     69.97 o 
   5   9   3     3769.43     3804.61    123.67 o 
   6   9   3     1768.88     1781.04     56.79 o 
  -5  10   3      735.12      730.26     37.73 o 
  -4  10   3     1588.89     1521.29     53.71 o 
  -3  10   3     1842.75     1746.89     58.32 o 
  -2  10   3     2230.45     2113.97     69.76 o 
  -1  10   3     2085.34     2025.05     63.90 o 
   0  10   3     2224.16     2129.15     67.12 o 
   1  10   3     2718.42     2623.34     84.45 o 
   2  10   3     1152.62     1147.39     38.39 o 
   3  10   3     1368.98     1324.96     44.02 o 
   4  10   3      679.52      721.90     36.27 o 
   5  10   3      174.23      170.62     13.12 o 
  -4  11   3      588.96      575.26     28.61 o 
  -3  11   3       87.37       85.99     13.26 o 
  -2  11   3      245.46      255.19     17.80 o 
  -1  11   3      633.33      617.10     31.01 o 
   0  11   3      105.67      106.18     11.77 o 
   1  11   3     1141.12     1110.81     44.03 o 
   2  11   3      212.84      215.28     18.90 o 
   3  11   3      802.79      778.36     30.64 o 
   4  11   3      526.73      518.78     28.08 o 
  -3  12   3     1148.54     1158.86     46.75 o 
  -2  12   3     1927.95     1894.33     68.86 o 
  -1  12   3     1600.83     1555.46     57.21 o 
   0  12   3     1353.59     1330.47     49.31 o 
   1  12   3      998.88      953.58     44.45 o 
   2  12   3      515.96      510.46     25.83 o 
   3  12   3      467.51      463.43     29.61 o 
  -1  13   3       90.22       99.51     14.80 o 
   0  13   3      229.93      235.88     23.50 o 
   1  13   3      671.41      690.52     37.93 o 
  -3 -12   4      860.52      866.54     38.71 o 
  -2 -12   4     1597.01     1659.36     63.33 o 
  -1 -12   4      143.58      148.44     15.66 o 
   0 -12   4      264.97      272.05     16.34 o 
   1 -12   4       26.69       35.60      8.40 o 
   2 -12   4      476.90      482.90     26.23 o 
  -4 -11   4      199.65      193.14     16.76 o 
  -3 -11   4      550.65      531.87     24.68 o 
  -2 -11   4      960.48      933.66     37.34 o 
  -1 -11   4     1426.36     1482.91     58.56 o 
   0 -11   4     3108.17     3140.75     87.52 o 
   1 -11   4     2290.61     2339.69     65.14 o 
   2 -11   4     2313.97     2355.57     65.55 o 
   3 -11   4     2051.59     2114.74     63.84 o 
   4 -11   4      756.71      801.67     30.93 o 
  -5 -10   4     1279.62     1271.68     45.60 o 
  -4 -10   4     1445.91     1515.25     53.25 o 
  -3 -10   4      438.13      426.85     17.84 o 
  -2 -10   4     1485.87     1459.12     56.63 o 
  -1 -10   4       23.61       20.79      8.87 o 
   0 -10   4      560.46      573.77     21.88 o 
   1 -10   4      472.06      468.74     17.27 o 
   2 -10   4       53.26       61.02      8.45 o 
   3 -10   4      456.59      445.46     17.83 o 
   4 -10   4      172.81      182.97     13.44 o 
   5 -10   4     1186.39     1226.01     38.40 o 
  -6  -9   4      464.32      495.05     25.21 o 
  -5  -9   4     1267.80     1350.40     41.35 o 
  -4  -9   4     1076.89     1082.31     35.22 o 
  -3  -9   4     2161.34     2181.33     58.39 o 
  -2  -9   4     2355.25     2340.95     75.35 o 
  -1  -9   4     1571.81     1560.67     61.17 o 
   0  -9   4     2663.37     2610.63     70.43 o 
   1  -9   4     1701.87     1707.80     47.00 o 
   2  -9   4     1539.69     1542.02     42.26 o 
   3  -9   4     2686.17     2651.27     69.07 o 
   4  -9   4      965.85      991.51     33.32 o 
   5  -9   4     1083.27     1107.42     36.65 o 
  -6  -8   4     2909.52     3039.30     89.82 o 
  -5  -8   4      467.58      495.03     21.48 o 
  -4  -8   4     1759.91     1736.87     45.72 o 
  -3  -8   4      785.50      782.06     22.83 o 
  -2  -8   4      537.31      551.93     21.11 o 
  -1  -8   4      103.18      104.41      9.77 o 
   0  -8   4      627.08      597.08     19.28 o 
   1  -8   4      860.79      851.03     23.39 o 
   2  -8   4      501.44      512.97     19.15 o 
   3  -8   4     1477.80     1515.54     37.37 o 
   4  -8   4      202.17      205.22     11.45 o 
   5  -8   4     1494.61     1517.94     42.93 o 
   6  -8   4      797.18      810.24     32.34 o 
  -7  -7   4      232.97      258.58     26.61 o 
  -6  -7   4      112.55      111.86     11.31 o 
  -5  -7   4      137.72      143.06     14.28 o 
  -4  -7   4      302.08      317.80     14.87 o 
  -3  -7   4     1994.31     1961.66     49.94 o 
  -2  -7   4     2516.91     2481.79     73.67 o 
  -1  -7   4     5293.04     5318.45    168.71 o 
   0  -7   4     4354.00     4479.36    112.20 o 
   1  -7   4     7519.17     7598.61    212.71 o 
   2  -7   4     4356.27     4407.50    113.87 o 
   3  -7   4     4847.68     4877.85    127.19 o 
   4  -7   4     2653.59     2669.70     65.79 o 
   5  -7   4      598.54      619.42     18.11 o 
   6  -7   4      653.45      667.90     26.17 o 
  -7  -6   4     1270.04     1266.42     67.87 o 
  -6  -6   4     3479.55     3625.58    122.64 o 
  -5  -6   4     3307.91     3329.88     90.37 o 
  -4  -6   4     3691.84     3645.97     98.80 o 
  -3  -6   4     3318.97     3258.97     80.54 o 
  -2  -6   4     3520.88     3541.03    110.92 o 
  -1  -6   4     1166.15     1132.21     35.27 o 
   0  -6   4     1641.52     1647.86     36.43 o 
   1  -6   4      953.09     1014.32     24.25 o 
   2  -6   4      794.75      833.03     53.77 o 
   3  -6   4     2808.40     2774.89     67.12 o 
   4  -6   4     2767.99     2750.65     68.44 o 
   5  -6   4     2686.85     2719.52     73.75 o 
   6  -6   4     1387.16     1381.83     50.10 o 
   7  -6   4     1687.19     1632.08    100.87 o 
  -7  -5   4       33.94       41.59     13.68 o 
  -6  -5   4       66.77       89.45     24.05 o 
  -5  -5   4      366.60      395.79     13.13 o 
  -4  -5   4     1791.63     1798.44     44.37 o 
  -3  -5   4     3183.28     3219.60     81.14 o 
  -2  -5   4     3197.11     3223.34     99.42 o 
  -1  -5   4     3107.09     2934.25     82.22 o 
   0  -5   4     4957.92     4878.05    120.83 o 
   1  -5   4     3294.53     3225.45     73.94 o 
   2  -5   4     2488.67     2507.19     56.67 o 
   3  -5   4     1625.00     1574.75     35.60 o 
   4  -5   4      791.20      805.06     18.65 o 
   5  -5   4     1743.16     1750.31     52.57 o 
   6  -5   4      470.21      464.69     20.85 o 
   7  -5   4      557.92      588.46     73.59 o 
  -8  -4   4     1865.12     1381.40    456.44 o 
  -7  -4   4     1308.37     1294.59     43.93 o 
  -6  -4   4     1235.47     1333.06     60.84 o 
  -5  -4   4     2410.99     2413.27     69.27 o 
  -4  -4   4     1265.42     1381.40     32.64 o 
  -3  -4   4     2654.88     2572.08     58.64 o 
  -2  -4   4     2159.49     2242.58     68.26 o 
  -1  -4   4     1074.30     1045.50     30.26 o 
   0  -4   4      784.60      818.83     16.71 o 
   1  -4   4      244.35      239.09      7.12 o 
   2  -4   4     3248.16     3337.32     74.49 o 
   3  -4   4      610.16      608.57     12.57 o 
   4  -4   4     2391.69     2410.35     53.67 o 
   5  -4   4     2306.95     2255.49     67.81 o 
   6  -4   4     2821.59     2811.55     75.27 o 
   7  -4   4     1516.83     1494.40     87.90 o 
  -8  -3   4       11.13       12.63     14.06 o 
  -7  -3   4      165.34      173.97     12.56 o 
  -6  -3   4      519.89      547.35     31.24 o 
  -5  -3   4      268.30      320.82     22.04 o 
  -4  -3   4     2402.29     2527.67     74.59 o 
  -3  -3   4     3816.99     3945.75     94.78 o 
  -2  -3   4     3632.49     3647.67    105.61 o 
  -1  -3   4     5568.47     5640.83    176.52 o 
   0  -3   4    10494.75    11261.90    327.37 o 
   1  -3   4     9675.64     9906.83    279.57 o 
   2  -3   4     7071.88     7358.56    190.77 o 
   3  -3   4     5452.80     5381.59    139.31 o 
   4  -3   4     3192.55     3113.87     87.82 o 
   5  -3   4     4169.91     4175.75    107.25 o 
   6  -3   4     1315.71     1280.22     37.90 o 
   7  -3   4      359.55      375.34     35.91 o 
  -8  -2   4     1755.45     1809.69     81.04 o 
  -7  -2   4     3742.97     3623.56     97.67 o 
  -6  -2   4     2482.87     2530.44     75.44 o 
  -5  -2   4     5133.63     5216.10    242.90 o 
  -4  -2   4     1747.54     1806.95     71.24 o 
  -3  -2   4      981.12      998.25     42.10 o 
  -2  -2   4     3067.74     3214.38     94.08 o 
  -1  -2   4      592.00      647.24     14.38 o 
   0  -2   4     1158.31     1234.48     24.82 o 
   1  -2   4     2343.97     2560.03     53.35 o 
   2  -2   4      711.08      701.22     12.61 o 
   3  -2   4       85.79       98.76      5.45 o 
   4  -2   4     1098.04     1111.76     24.12 o 
   5  -2   4     1011.16      986.35     23.99 o 
   6  -2   4      967.21      956.99     19.49 o 
   7  -2   4     1178.45     1137.46     67.25 o 
  -8  -1   4      199.34      204.19     26.66 o 
  -7  -1   4      103.00      105.25     13.30 o 
  -6  -1   4      373.03      382.24     13.55 o 
  -5  -1   4      374.06      398.80     12.04 o 
  -4  -1   4     1620.84     1692.06     66.93 o 
  -3  -1   4     5718.51     5687.39    254.70 o 
  -2  -1   4     3818.79     3739.72    151.09 o 
  -1  -1   4    13987.61    14726.36    386.09 o 
   0  -1   4    10410.33    10605.08    255.95 o 
   1  -1   4     8294.18     8403.68    192.22 o 
   2  -1   4     9310.80     9850.62    185.79 o 
   3  -1   4     5657.97     5773.15    141.96 o 
   4  -1   4     3007.55     2701.26    161.95 o 
   5  -1   4      846.60      820.66     45.00 o 
   6  -1   4     1028.61     1032.20     59.04 o 
   7  -1   4       29.54       27.71     15.43 o 
  -8   0   4      475.26      439.53     39.81 o 
  -7   0   4     3436.70     3341.90    101.51 o 
  -6   0   4     2963.44     2964.66     78.55 o 
  -5   0   4     6171.93     6063.36    162.06 o 
  -4   0   4     4233.15     4473.45    114.58 o 
  -3   0   4    12888.02    12792.53    433.59 o 
  -2   0   4     5225.74     5183.31    226.57 o 
  -1   0   4     2960.66     2698.97     53.60 o 
   0   0   4      290.91      322.19      7.78 o 
   1   0   4     1816.47     1821.54     43.42 o 
   2   0   4      392.12      368.74      5.31 o 
   3   0   4     1152.85     1243.45     51.18 o 
   4   0   4     3561.11     3473.20    153.27 o 
   5   0   4     3534.49     3551.71    164.23 o 
   6   0   4     3909.73     3860.10    189.25 o 
   7   0   4     1556.43     1523.60     82.47 o 
  -8   1   4      179.75      190.44     20.83 o 
  -7   1   4      105.43       99.76      9.15 o 
  -6   1   4      366.12      370.78     13.78 o 
  -5   1   4      385.64      390.32     10.52 o 
  -4   1   4     1399.53     1336.35     32.58 o 
  -3   1   4     5492.77     5448.04    246.17 o 
  -2   1   4     3578.55     3418.04    140.89 o 
  -1   1   4    12544.09    12558.13    681.64 o 
   0   1   4     9775.53     9831.49    337.55 o 
   1   1   4     7816.51     7843.74    253.75 o 
   2   1   4     8596.14     8937.05    533.02 o 
   3   1   4     5257.15     5206.70    240.27 o 
   4   1   4     3027.80     2990.05    127.46 o 
   5   1   4      960.16     1006.10     49.23 o 
   6   1   4     1158.70     1166.58     62.00 o 
   7   1   4       25.99       28.74     15.20 o 
  -8   2   4     1728.76     1782.67     84.07 o 
  -7   2   4     3686.99     3600.48     96.52 o 
  -6   2   4     2380.51     2349.09     58.76 o 
  -5   2   4     5123.85     5128.52    156.99 o 
  -4   2   4     1418.57     1340.41     57.72 o 
  -3   2   4     1236.70     1324.88     50.46 o 
  -2   2   4     2853.71     2927.42     86.65 o 
  -1   2   4      767.02      825.25     22.54 o 
   0   2   4     1177.06     1270.68     28.48 o 
   1   2   4     2342.97     2591.26     54.42 o 
   2   2   4      651.54      641.48     12.04 o 
   3   2   4      134.47      142.55      4.73 o 
   4   2   4     1182.64     1232.11     30.70 o 
   5   2   4      791.46      776.88     45.11 o 
   6   2   4     1148.61     1121.77     77.93 o 
   7   2   4     1045.06     1022.78     61.12 o 
   8   2   4     2650.78     2777.72    184.45 o 
  -8   3   4       12.13        9.99      7.63 o 
  -7   3   4      160.89      176.97     18.36 o 
  -6   3   4      480.56      469.98     28.98 o 
  -5   3   4      281.99      315.70     21.53 o 
  -4   3   4     2523.44     2593.67    108.20 o 
  -3   3   4     3930.92     3835.65    115.68 o 
  -2   3   4     3758.01     3655.77    105.55 o 
  -1   3   4     5659.55     5699.32    178.58 o 
   0   3   4    10804.80    11174.88    399.21 o 
   1   3   4     9795.28    10118.55    283.44 o 
   2   3   4     6727.25     6808.15    174.70 o 
   3   3   4     5231.22     5121.65    124.29 o 
   4   3   4     3291.22     3157.89     89.47 o 
   5   3   4     3984.60     3905.38    120.09 o 
   6   3   4     1478.73     1412.69     71.42 o 
   7   3   4      316.67      311.74     32.69 o 
  -8   4   4     1661.38     1609.90     68.30 o 
  -7   4   4     1273.21     1266.31     61.46 o 
  -6   4   4     1061.72     1098.55     53.49 o 
  -5   4   4     2434.57     2469.61    106.98 o 
  -4   4   4      988.05     1099.22     35.95 o 
  -3   4   4     2857.64     2728.90     82.77 o 
  -2   4   4     2019.85     2015.69     56.28 o 
  -1   4   4     1151.41     1122.61     29.23 o 
   0   4   4      723.95      719.16     20.54 o 
   1   4   4      238.15      229.93      8.31 o 
   2   4   4     3297.89     3281.04     74.35 o 
   3   4   4      599.48      594.61     13.15 o 
   4   4   4     2713.79     2712.95     59.71 o 
   5   4   4     2275.46     2252.65     48.82 o 
   6   4   4     3002.08     2952.10     91.12 o 
   7   4   4     1482.48     1432.21     80.64 o 
  -7   5   4       32.44       47.68     12.67 o 
  -6   5   4       47.33       53.39     21.93 o 
  -5   5   4      299.93      305.15     20.74 o 
  -4   5   4     1702.70     1648.58     51.33 o 
  -3   5   4     3247.59     3160.22     95.25 o 
  -2   5   4     3477.39     3376.67     98.39 o 
  -1   5   4     3070.77     2878.15     80.97 o 
   0   5   4     5380.37     5229.57    156.37 o 
   1   5   4     3481.18     3325.18     91.11 o 
   2   5   4     3019.43     2987.29     77.34 o 
   3   5   4     1676.21     1618.94     36.22 o 
   4   5   4      901.71      921.72     21.95 o 
   5   5   4     1747.98     1716.19     38.42 o 
   6   5   4      417.41      421.07     23.91 o 
   7   5   4      488.37      474.62     40.53 o 
  -7   6   4     1511.45     1520.66     72.39 o 
  -6   6   4     3542.13     3474.06    163.53 o 
  -5   6   4     3642.13     3537.38    130.01 o 
  -4   6   4     3537.86     3469.78    160.75 o 
  -3   6   4     3566.37     3487.10    112.42 o 
  -2   6   4     3428.24     3348.86    101.23 o 
  -1   6   4     1192.81     1172.08     40.63 o 
   0   6   4     1533.78     1464.87     40.39 o 
   1   6   4      917.53      917.59     25.07 o 
   2   6   4      833.60      816.51     21.73 o 
   3   6   4     2699.20     2715.87     81.44 o 
   4   6   4     2916.54     2863.75     78.77 o 
   5   6   4     2581.92     2580.95     62.10 o 
   6   6   4     1389.28     1420.68     54.73 o 
   7   6   4     1605.73     1648.76     92.82 o 
  -7   7   4      237.61      265.02     24.04 o 
  -6   7   4      138.22      124.39     13.64 o 
  -5   7   4      180.85      194.52     13.93 o 
  -4   7   4      345.65      388.07     20.64 o 
  -3   7   4     1894.92     1746.03     55.12 o 
  -2   7   4     2336.74     2290.85     74.80 o 
  -1   7   4     4897.97     4886.70    163.17 o 
   0   7   4     4122.67     4120.25    127.57 o 
   1   7   4     7028.56     6837.94    237.05 o 
   2   7   4     4175.05     4122.93    130.06 o 
   3   7   4     4848.30     4763.73    151.65 o 
   4   7   4     2609.81     2591.11     74.04 o 
   5   7   4      613.72      617.53     18.73 o 
   6   7   4      717.64      745.13     39.32 o 
  -6   8   4     2801.57     2687.47    105.74 o 
  -5   8   4      477.51      484.20     23.85 o 
  -4   8   4     1515.86     1489.10     51.73 o 
  -3   8   4      839.96      790.41     28.88 o 
  -2   8   4      479.81      481.51     23.65 o 
  -1   8   4      162.64      158.33     11.98 o 
   0   8   4      622.89      608.00     20.82 o 
   1   8   4      852.76      796.97     25.11 o 
   2   8   4      452.07      423.44     15.84 o 
   3   8   4     1299.68     1291.41     42.47 o 
   4   8   4      183.96      192.77     10.02 o 
   5   8   4     1336.22     1329.37     40.29 o 
   6   8   4      820.67      823.25     45.80 o 
  -6   9   4      468.27      460.66     26.82 o 
  -5   9   4     1271.64     1319.88     49.46 o 
  -4   9   4     1041.95     1029.06     39.13 o 
  -3   9   4     2266.51     2246.48     73.18 o 
  -2   9   4     2474.94     2420.48     90.78 o 
  -1   9   4     1521.40     1432.78     46.23 o 
   0   9   4     2933.23     2798.74     91.45 o 
   1   9   4     1989.81     1907.37     56.71 o 
   2   9   4     1567.14     1496.10     45.63 o 
   3   9   4     2685.67     2561.65     78.91 o 
   4   9   4      977.16      992.92     35.77 o 
   5   9   4     1079.65     1094.32     40.05 o 
  -5  10   4     1375.52     1332.38     51.24 o 
  -4  10   4     1484.01     1479.07     61.32 o 
  -3  10   4      485.29      445.72     26.33 o 
  -2  10   4     1487.11     1438.00     54.84 o 
  -1  10   4        8.52       11.27      8.72 o 
   0  10   4      555.69      545.72     22.77 o 
   1  10   4      478.99      442.50     19.84 o 
   2  10   4       71.49       69.94     10.99 o 
   3  10   4      524.04      511.16     20.47 o 
   4  10   4      155.24      168.76     12.15 o 
   5  10   4     1174.47     1198.72     41.12 o 
  -4  11   4      176.71      176.49     17.61 o 
  -3  11   4      610.15      585.19     39.85 o 
  -2  11   4      927.86      882.53     41.24 o 
  -1  11   4     1509.51     1404.20     50.17 o 
   0  11   4     3299.32     3188.02    106.69 o 
   1  11   4     2391.46     2331.56     77.81 o 
   2  11   4     2402.53     2318.41     76.67 o 
   3  11   4     2035.00     1994.53     67.11 o 
   4  11   4      767.49      789.80     30.98 o 
  -3  12   4      800.17      812.44     37.87 o 
  -2  12   4     1757.45     1792.22     73.12 o 
  -1  12   4      133.60      129.12     18.23 o 
   0  12   4      282.25      280.44     22.17 o 
   1  12   4       23.63       25.60     10.79 o 
   2  12   4      488.57      487.23     24.27 o 
  -2 -12   5       85.45      113.99     14.80 o 
  -1 -12   5      536.41      551.10     24.03 o 
   0 -12   5      736.28      785.17     28.06 o 
   1 -12   5     1828.72     1924.88     61.39 o 
   2 -12   5     1842.89     1915.18     57.19 o 
  -4 -11   5     2270.41     2243.04     73.19 o 
  -3 -11   5     1291.07     1260.98     40.23 o 
  -2 -11   5     1187.05     1173.87     45.89 o 
  -1 -11   5     1068.83     1061.85     40.37 o 
   0 -11   5      932.45      933.54     32.77 o 
   1 -11   5      242.75      261.66     14.34 o 
   2 -11   5      351.30      358.65     16.80 o 
   3 -11   5      107.73      113.04     11.12 o 
  -5 -10   5       11.83       15.48      7.92 o 
  -4 -10   5      134.74      155.11     14.43 o 
  -3 -10   5      885.63      867.93     41.04 o 
  -2 -10   5     1381.62     1347.24     47.31 o 
  -1 -10   5     2412.80     2426.01     79.72 o 
   0 -10   5     2195.35     2181.69     61.33 o 
   1 -10   5     2544.52     2556.45     68.37 o 
   2 -10   5     1511.43     1527.16     42.46 o 
   3 -10   5     2215.04     2176.91     67.88 o 
   4 -10   5      833.34      838.78     27.91 o 
  -5  -9   5     1234.61     1277.40     39.85 o 
  -4  -9   5     1980.81     2031.77     60.98 o 
  -3  -9   5     1326.19     1333.39     40.18 o 
  -2  -9   5     2572.98     2599.34     91.36 o 
  -1  -9   5      309.84      301.21     19.51 o 
   0  -9   5     1647.18     1694.55     50.79 o 
   1  -9   5       14.21       16.82      6.92 o 
   2  -9   5      259.57      268.39     12.07 o 
   3  -9   5       61.24       66.39      8.66 o 
   4  -9   5       74.83       81.76      8.02 o 
   5  -9   5      555.22      584.52     21.06 o 
  -6  -8   5      100.33      116.81     13.62 o 
  -5  -8   5      165.68      175.17     11.75 o 
  -4  -8   5      129.60      139.79     10.50 o 
  -3  -8   5     1809.87     1791.13     50.33 o 
  -2  -8   5     1567.55     1614.90     52.81 o 
  -1  -8   5     3383.58     3324.53    105.26 o 
   0  -8   5     4609.39     4576.88    128.82 o 
   1  -8   5     2384.80     2416.80     62.22 o 
   2  -8   5     1275.40     1309.54     34.90 o 
   3  -8   5     3518.01     3544.42     90.28 o 
   4  -8   5     1535.45     1561.54     39.18 o 
   5  -8   5     1656.33     1692.30     49.62 o 
   6  -8   5      956.95      979.30     36.61 o 
  -6  -7   5     2780.29     2900.28    100.03 o 
  -5  -7   5     2412.65     2448.15     65.13 o 
  -4  -7   5     3485.40     3448.08     93.26 o 
  -3  -7   5     3159.97     3115.18     82.72 o 
  -2  -7   5     5367.08     5248.24    172.62 o 
  -1  -7   5      759.22      753.32     25.39 o 
   0  -7   5     3310.72     3302.18     80.80 o 
   1  -7   5       51.01       64.77      6.10 o 
   2  -7   5      256.79      249.34      9.46 o 
   3  -7   5       71.68       69.69      5.72 o 
   4  -7   5       54.25       81.64      7.94 o 
   5  -7   5      731.61      739.65     24.48 o 
   6  -7   5      121.96      128.98     15.60 o 
  -7  -6   5      347.13      335.13     31.78 o 
  -6  -6   5       22.01       36.41      8.02 o 
  -5  -6   5      147.23      165.42      9.33 o 
  -4  -6   5      223.17      225.26     13.29 o 
  -3  -6   5      771.62      782.95     21.88 o 
  -2  -6   5       85.61       79.45      7.77 o 
  -1  -6   5      277.87      280.31     15.73 o 
   0  -6   5     1624.35     1588.82     36.43 o 
   1  -6   5     2094.17     2053.53     46.84 o 
   2  -6   5     4941.25     4985.34    126.41 o 
   3  -6   5     6117.82     5863.16    156.12 o 
   4  -6   5     3482.33     3566.53     91.38 o 
   5  -6   5     3698.23     3714.71     95.34 o 
   6  -6   5     2425.68     2546.87     86.75 o 
  -7  -5   5      822.97      792.45     47.96 o 
  -6  -5   5     1480.24     1446.69     70.59 o 
  -5  -5   5     1751.73     1789.43     51.62 o 
  -4  -5   5     2623.31     2732.68     66.19 o 
  -3  -5   5     2541.58     2528.19     59.55 o 
  -2  -5   5     3105.76     3204.05    105.35 o 
  -1  -5   5     2474.28     2522.69     58.34 o 
   0  -5   5     4236.32     4249.22    104.90 o 
   1  -5   5     2298.86     2312.17     53.12 o 
   2  -5   5      882.01      911.95     20.73 o 
   3  -5   5      421.48      433.45     11.69 o 
   4  -5   5      524.47      517.13     13.81 o 
   5  -5   5      616.83      629.74     24.28 o 
   6  -5   5     1056.19     1117.32     31.21 o 
  -7  -4   5      430.79      430.63     20.48 o 
  -6  -4   5       51.25       68.29     14.45 o 
  -5  -4   5      187.16      215.67     31.97 o 
  -4  -4   5     1545.21     1574.84     39.65 o 
  -3  -4   5     1054.98     1005.55     32.95 o 
  -2  -4   5     2026.40     2058.40     61.36 o 
  -1  -4   5     2562.18     2592.72     57.35 o 
   0  -4   5     4791.60     4806.29    116.29 o 
   1  -4   5     2630.36     2600.47     56.54 o 
   2  -4   5     5528.03     5616.17    141.61 o 
   3  -4   5     3619.59     3620.57     83.87 o 
   4  -4   5     1772.68     1862.74     46.70 o 
   5  -4   5     1534.33     1543.73     38.28 o 
   6  -4   5     1003.40      985.26     31.29 o 
   7  -4   5      607.05      595.12     76.01 o 
  -8  -3   5     1484.72     1460.73     64.55 o 
  -7  -3   5     2930.55     2993.05    101.39 o 
  -6  -3   5     3810.05     3845.72    181.11 o 
  -5  -3   5     6099.44     6093.63    296.98 o 
  -4  -3   5     6843.53     7066.95    343.32 o 
  -3  -3   5     6903.15     6790.92    230.22 o 
  -2  -3   5     2292.42     2290.56     61.95 o 
  -1  -3   5     3064.03     3073.57     68.51 o 
   0  -3   5       66.15       79.58      3.97 o 
   1  -3   5     1251.78     1258.29     25.45 o 
   2  -3   5     1189.39     1221.13     25.73 o 
   3  -3   5      687.24      671.39     13.18 o 
   4  -3   5      123.25      136.85      7.12 o 
   5  -3   5      912.77      879.43     21.96 o 
   6  -3   5      737.02      724.22     19.39 o 
   7  -3   5      277.47      243.59     34.41 o 
  -8  -2   5      411.69      407.13     30.15 o 
  -7  -2   5      207.16      213.83     17.66 o 
  -6  -2   5       24.92       22.14      7.45 o 
  -5  -2   5      222.88      223.25     20.84 o 
  -4  -2   5      651.86      682.20     46.56 o 
  -3  -2   5     1168.83     1197.80     51.77 o 
  -2  -2   5     2056.43     2062.10     41.37 o 
  -1  -2   5     5691.44     5791.09    143.40 o 
   0  -2   5     4305.62     4311.91    101.60 o 
   1  -2   5     2625.03     2601.36     53.94 o 
   2  -2   5    10043.50    10058.44    280.89 o 
   3  -2   5     3385.19     3312.24     77.99 o 
   4  -2   5     4676.96     4574.72    113.18 o 
   5  -2   5     3012.95     2861.62    134.92 o 
   6  -2   5     2409.39     2288.24    117.10 o 
   7  -2   5     1328.77     1334.15     77.02 o 
  -8  -1   5      471.43      572.91    120.84 o 
  -7  -1   5     2514.75     2512.86     72.27 o 
  -6  -1   5      823.55      834.84     22.14 o 
  -5  -1   5     5811.80     5772.03    158.73 o 
  -4  -1   5     1183.92     1178.38     29.88 o 
  -3  -1   5     6235.24     6200.56    309.17 o 
  -2  -1   5     4392.68     4561.61    128.32 o 
  -1  -1   5     5829.07     5914.11    142.94 o 
   0  -1   5     4330.03     4426.36     90.24 o 
   1  -1   5     4995.00     4900.03    131.03 o 
   2  -1   5      757.01      760.01     12.34 o 
   3  -1   5     1470.72     1477.26     62.94 o 
   4  -1   5      498.70      512.89     30.45 o 
   5  -1   5      661.43      638.94     37.54 o 
   6  -1   5     1645.21     1605.52     86.01 o 
   7  -1   5      989.92     1040.79     63.23 o 
  -8   0   5      904.18      934.88     45.65 o 
  -7   0   5      736.71      721.90     20.19 o 
  -6   0   5      447.84      458.93     14.98 o 
  -5   0   5      330.57      320.08     12.24 o 
  -4   0   5       88.01      100.58      9.70 o 
  -3   0   5      418.33      491.09     62.53 o 
  -2   0   5     1372.84     1466.69     58.27 o 
  -1   0   5    11995.90    12818.44    472.74 o 
   0   0   5    12123.30    13013.79    484.07 o 
   1   0   5     7297.67     7460.91    237.89 o 
   2   0   5     5478.36     5508.03    162.90 o 
   3   0   5     6322.78     6326.72    298.53 o 
   4   0   5     6258.96     5834.06    301.28 o 
   5   0   5     1270.22     1307.00     64.38 o 
   6   0   5     3237.01     3339.07    198.36 o 
   7   0   5     1178.91     1174.45     70.87 o 
  -8   1   5      560.56      598.85     35.11 o 
  -7   1   5     2718.16     2697.89     69.67 o 
  -6   1   5      941.88      954.28     23.80 o 
  -5   1   5     6346.92     6288.64    164.48 o 
  -4   1   5     1386.32     1417.67     58.89 o 
  -3   1   5     6494.82     6551.49    306.67 o 
  -2   1   5     4224.30     4441.58    192.12 o 
  -1   1   5     5578.33     5446.17    242.21 o 
   0   1   5     4388.51     4557.70    133.26 o 
   1   1   5     4734.17     4774.57    139.10 o 
   2   1   5      672.83      648.42     15.40 o 
   3   1   5     1491.24     1565.39     40.93 o 
   4   1   5      549.80      569.73     32.68 o 
   5   1   5      573.46      540.22     35.86 o 
   6   1   5     1567.85     1622.00    111.58 o 
   7   1   5      837.55      826.69     57.03 o 
  -8   2   5      435.07      442.31     25.21 o 
  -7   2   5      252.18      258.44     17.94 o 
  -6   2   5       43.37       59.86     20.62 o 
  -5   2   5      216.52      214.65     20.12 o 
  -4   2   5      585.89      585.44     31.13 o 
  -3   2   5     1310.18     1312.31     54.52 o 
  -2   2   5     1912.55     1907.61     76.65 o 
  -1   2   5     5242.85     5342.09    236.90 o 
   0   2   5     4153.22     4216.50    120.88 o 
   1   2   5     2319.45     2287.48     64.01 o 
   2   2   5    10022.79    10020.30    349.95 o 
   3   2   5     3473.08     3436.89     97.88 o 
   4   2   5     4444.01     4485.23    210.52 o 
   5   2   5     2902.00     2903.42    160.98 o 
   6   2   5     2428.40     2364.44    116.93 o 
   7   2   5     1202.93     1122.77     69.19 o 
  -8   3   5     1409.32     1348.14     53.75 o 
  -7   3   5     2919.18     2874.85    101.74 o 
  -6   3   5     3614.23     3543.11    167.60 o 
  -5   3   5     6118.80     5879.63    310.17 o 
  -4   3   5     6471.26     6450.05    336.78 o 
  -3   3   5     7350.98     6873.10    326.53 o 
  -2   3   5     1852.19     1783.88     51.51 o 
  -1   3   5     3053.56     3020.46     84.94 o 
   1   3   5     1380.33     1400.55     27.87 o 
   2   3   5     1153.67     1212.35     25.76 o 
   3   3   5      703.10      677.88     13.20 o 
   4   3   5      146.12      158.74      9.46 o 
   5   3   5      828.92      822.53     23.27 o 
   6   3   5      855.88      846.95     51.28 o 
   7   3   5      294.16      269.61     31.21 o 
  -7   4   5      411.64      411.91     31.00 o 
  -6   4   5       43.61       55.90     13.91 o 
  -5   4   5      186.21      188.95     19.16 o 
  -4   4   5     1511.99     1513.85     67.73 o 
  -3   4   5     1055.64      972.68     34.72 o 
  -2   4   5     1912.24     1870.81     57.34 o 
  -1   4   5     2418.88     2394.58     71.11 o 
   0   4   5     4706.79     4678.64    139.56 o 
   1   4   5     2461.38     2439.11     64.16 o 
   2   4   5     5547.08     5569.29    141.65 o 
   3   4   5     3811.12     3784.57     86.94 o 
   4   4   5     1761.13     1767.48     36.63 o 
   5   4   5     1528.90     1573.76     50.35 o 
   6   4   5     1053.84     1072.19     60.70 o 
   7   4   5      541.37      509.42     43.09 o 
  -7   5   5      879.92      828.73     66.79 o 
  -6   5   5     1291.18     1234.03     62.82 o 
  -5   5   5     1933.64     1933.36     86.49 o 
  -4   5   5     2560.10     2550.37     87.53 o 
  -3   5   5     2672.34     2594.70     83.64 o 
  -2   5   5     3062.64     3078.15    102.87 o 
  -1   5   5     2828.72     2799.53     86.88 o 
   0   5   5     4067.13     4068.96    124.90 o 
   1   5   5     2286.87     2295.29     61.26 o 
   2   5   5      790.26      764.16     19.84 o 
   3   5   5      422.59      440.75     12.04 o 
   4   5   5      599.47      585.80     14.83 o 
   5   5   5      583.40      573.49     13.60 o 
   6   5   5     1204.92     1232.23     44.91 o 
   7   5   5     1612.08     1517.95     87.64 o 
  -7   6   5      346.41      366.95     46.24 o 
  -6   6   5       25.93       34.71     13.38 o 
  -5   6   5      151.65      176.11     14.53 o 
  -4   6   5      214.26      238.74     17.99 o 
  -3   6   5      624.59      597.36     24.02 o 
  -2   6   5       43.19       40.61      7.37 o 
  -1   6   5      356.56      371.86     13.96 o 
   0   6   5     1641.28     1616.64     44.82 o 
   1   6   5     2048.75     2030.52     55.73 o 
   2   6   5     4833.82     4737.00    144.29 o 
   3   6   5     6299.04     6078.21    191.22 o 
   4   6   5     3564.77     3609.82    109.89 o 
   5   6   5     3726.29     3677.80     94.02 o 
   6   6   5     2552.71     2590.11     93.01 o 
  -6   7   5     2845.61     2875.96    167.08 o 
  -5   7   5     2430.51     2370.37     91.41 o 
  -4   7   5     3370.71     3234.86    107.24 o 
  -3   7   5     3270.94     3155.44    101.36 o 
  -2   7   5     5154.16     5016.46    166.17 o 
  -1   7   5      873.39      833.65     26.54 o 
   0   7   5     3202.04     3117.17     93.64 o 
   1   7   5      103.08      126.09     10.05 o 
   2   7   5      233.84      225.80     10.29 o 
   3   7   5       68.21       66.22      7.55 o 
   4   7   5       46.60       52.89      5.37 o 
   5   7   5      673.86      657.19     22.37 o 
   6   7   5      163.47      175.05     27.91 o 
  -6   8   5      111.46      118.16     19.74 o 
  -5   8   5      162.25      166.48     19.65 o 
  -4   8   5      154.66      152.93     13.89 o 
  -3   8   5     1949.75     1934.78     62.52 o 
  -2   8   5     1787.33     1801.92     56.54 o 
  -1   8   5     3679.33     3471.70    108.66 o 
   0   8   5     4918.14     4780.50    153.33 o 
   1   8   5     2331.26     2220.21     66.53 o 
   2   8   5     1278.16     1258.33     36.98 o 
   3   8   5     3327.87     3184.90     97.48 o 
   4   8   5     1299.71     1277.77     38.61 o 
   5   8   5     1415.38     1381.83     45.11 o 
   6   8   5      888.75      885.07     50.98 o 
  -5   9   5     1267.89     1254.87     65.98 o 
  -4   9   5     2013.57     1946.69     75.67 o 
  -3   9   5     1364.24     1319.55     52.77 o 
  -2   9   5     2454.34     2416.39     85.91 o 
  -1   9   5      351.80      341.74     17.01 o 
   0   9   5     1762.56     1745.72     54.90 o 
   1   9   5        4.49        7.80      5.47 o 
   2   9   5      261.75      258.22     16.31 o 
   3   9   5       59.37       64.33      8.74 o 
   4   9   5       77.98       75.55      8.85 o 
   5   9   5      560.11      580.09     23.44 o 
  -5  10   5       12.52       12.49     12.15 o 
  -4  10   5      113.90      103.13     15.20 o 
  -3  10   5      853.71      850.43     35.13 o 
  -2  10   5     1261.56     1180.00     44.13 o 
  -1  10   5     2297.86     2204.32     79.91 o 
   0  10   5     1997.72     1872.24     63.21 o 
   1  10   5     2577.14     2438.97     79.37 o 
   2  10   5     1605.07     1513.10     48.99 o 
   3  10   5     2458.67     2302.67     72.73 o 
   4  10   5     1006.05      994.33     36.74 o 
  -4  11   5     2293.19     2187.00     82.04 o 
  -3  11   5     1212.18     1186.34     52.97 o 
  -2  11   5     1197.84     1176.40     44.97 o 
  -1  11   5      976.18      915.73     51.78 o 
   0  11   5     1028.13      951.68     36.11 o 
   1  11   5      250.17      242.31     18.95 o 
   2  11   5      346.91      329.37     18.34 o 
   3  11   5      106.77      102.84     15.03 o 
  -2  12   5       66.90       64.20     17.46 o 
  -1  12   5      626.73      620.53     34.88 o 
   0  12   5      656.75      626.51     30.96 o 
   1  12   5     1865.94     1861.69     66.58 o 
   2  12   5     1815.24     1754.84     64.00 o 
  -1 -12   6      726.29      724.19     30.31 o 
   0 -12   6      997.14     1044.46     38.50 o 
   1 -12   6      355.91      374.03     20.67 o 
  -3 -11   6       36.95       37.20      8.89 o 
  -2 -11   6        2.78       13.04      8.92 o 
  -1 -11   6       58.24       66.96      9.46 o 
   0 -11   6      250.88      278.96     15.40 o 
   1 -11   6      223.79      245.81     17.73 o 
   2 -11   6     1030.79     1085.19     34.22 o 
   3 -11   6     2051.82     2057.66     60.08 o 
  -4 -10   6     2195.58     2231.38     66.59 o 
  -3 -10   6     1197.18     1189.16     60.84 o 
  -2 -10   6     2988.87     3055.83    114.43 o 
  -1 -10   6     1872.35     1899.99     52.14 o 
   0 -10   6     2961.42     3016.91     85.50 o 
   1 -10   6      894.87      925.71     32.65 o 
   2 -10   6      817.47      851.88     29.08 o 
   3 -10   6      197.55      214.87     16.90 o 
   4 -10   6      212.51      215.15     13.37 o 
  -5  -9   6      685.50      710.99     29.80 o 
  -4  -9   6      226.90      266.48     19.72 o 
  -3  -9   6       51.06       59.87      8.05 o 
  -2  -9   6      139.66      136.31     13.46 o 
  -1  -9   6      905.74      929.33     29.63 o 
   0  -9   6     2122.72     2105.71     55.06 o 
   1  -9   6     2560.50     2585.01     66.84 o 
   2  -9   6     2655.76     2654.26     69.69 o 
   3  -9   6     2487.51     2491.46     68.42 o 
   4  -9   6     1723.01     1720.92     49.82 o 
   5  -9   6     1391.75     1401.66     51.77 o 
  -6  -8   6     1955.20     2026.42     78.88 o 
  -5  -8   6      843.48      886.89     29.88 o 
  -4  -8   6     2186.64     2235.68     60.47 o 
  -3  -8   6     2032.91     1998.55     53.28 o 
  -2  -8   6     4021.79     4021.58    133.85 o 
  -1  -8   6     2196.25     2204.66     62.89 o 
   0  -8   6     5713.04     5651.38    163.72 o 
   1  -8   6      840.50      854.76     23.87 o 
   2  -8   6     2083.24     2055.53     51.91 o 
   3  -8   6      152.05      156.41     10.84 o 
   4  -8   6      154.92      170.37      9.40 o 
   5  -8   6       78.34      111.16     11.02 o 
  -6  -7   6      568.03      567.50     44.88 o 
  -5  -7   6      247.69      252.00     13.14 o 
  -4  -7   6       38.42       46.67      9.04 o 
  -3  -7   6       94.12       91.87      7.80 o 
  -2  -7   6       19.49       16.99      8.19 o 
  -1  -7   6       47.96       48.78      6.09 o 
   0  -7   6      650.74      658.46     19.02 o 
   1  -7   6      985.34     1001.98     27.80 o 
   2  -7   6      611.21      607.68     17.21 o 
   3  -7   6     2206.53     2171.77     55.78 o 
   4  -7   6     1895.42     1893.12     47.59 o 
   5  -7   6     2809.62     2820.86    123.71 o 
   6  -7   6     2007.97     1981.92    118.07 o 
  -7  -6   6     1007.03     1088.85     65.92 o 
  -6  -6   6     3050.30     3252.04    163.29 o 
  -5  -6   6     2549.64     2609.33     70.77 o 
  -4  -6   6     3539.32     3616.26     98.91 o 
  -3  -6   6     3504.47     3498.73     89.00 o 
  -2  -6   6     2741.41     2858.78     93.06 o 
  -1  -6   6     1870.19     1872.58     50.00 o 
   0  -6   6     3784.10     3819.22     96.35 o 
   1  -6   6      415.76      431.23     14.12 o 
   2  -6   6     2641.54     2612.17     63.05 o 
   3  -6   6      751.38      742.55     19.59 o 
   4  -6   6      818.31      839.95     21.99 o 
   5  -6   6      128.36      142.49     13.24 o 
   6  -6   6       69.01       74.74     21.95 o 
  -7  -5   6     1344.36     1407.99     76.65 o 
  -6  -5   6     1441.88     1496.69     76.95 o 
  -5  -5   6     1617.31     1595.60     46.54 o 
  -4  -5   6      881.12      919.22     24.00 o 
  -3  -5   6       12.96       22.84      3.94 o 
  -2  -5   6       84.60       84.82      8.24 o 
  -1  -5   6     2778.48     2818.16     66.10 o 
   0  -5   6     1889.67     1866.76     42.13 o 
   1  -5   6     4278.39     4164.55    101.23 o 
   2  -5   6     3600.63     3523.76     83.18 o 
   3  -5   6     3184.22     3143.89     76.52 o 
   4  -5   6     1738.08     1727.54     38.57 o 
   5  -5   6     1916.02     1905.35     57.92 o 
   6  -5   6     1464.78     1496.33     63.59 o 
  -7  -4   6      776.87      773.46     29.51 o 
  -6  -4   6     1363.05     1426.87     94.98 o 
  -5  -4   6     1380.87     1419.33     70.75 o 
  -4  -4   6     3121.23     3273.06    144.88 o 
  -3  -4   6     4323.90     4236.99    106.52 o 
  -2  -4   6     6166.83     6331.79    168.33 o 
  -1  -4   6     4188.36     4124.69    100.53 o 
   0  -4   6     1536.59     1433.92     32.06 o 
   1  -4   6     7339.72     7307.54    197.79 o 
   2  -4   6     2245.23     2170.36     47.67 o 
   3  -4   6     1633.77     1614.67     36.60 o 
   4  -4   6      400.81      412.06     19.38 o 
   5  -4   6      504.72      513.69     14.47 o 
   6  -4   6       87.87      116.52     24.53 o 
   7  -4   6      680.80      734.36     57.22 o 
  -7  -3   6      726.22      730.25     35.25 o 
  -6  -3   6      622.36      623.23     23.91 o 
  -5  -3   6     1782.38     1796.62     86.49 o 
  -4  -3   6      381.06      397.56     27.23 o 
  -3  -3   6       21.97       14.31     14.23 o 
  -2  -3   6      771.95      776.03     18.64 o 
  -1  -3   6     1158.86     1192.60     27.60 o 
   0  -3   6     2123.75     2115.27     46.39 o 
   1  -3   6     1704.75     1654.16     36.34 o 
   2  -3   6     3930.99     4033.33     94.79 o 
   3  -3   6     3344.67     3411.81     67.37 o 
   4  -3   6     2575.97     2632.83     65.19 o 
   5  -3   6     3992.53     3822.29    112.89 o 
   6  -3   6     2196.82     2217.96    116.96 o 
   7  -3   6     1174.79     1119.62     72.43 o 
  -7  -2   6     1109.71     1142.22     51.31 o 
  -6  -2   6      846.18      868.25     25.82 o 
  -5  -2   6     5611.79     5636.60    180.62 o 
  -4  -2   6     3514.85     3661.88    168.37 o 
  -3  -2   6    12545.12    13126.49    493.26 o 
  -2  -2   6     7392.79     7876.62    343.43 o 
  -1  -2   6     9530.27     9687.12    239.00 o 
   0  -2   6     4158.74     4343.79     88.45 o 
   1  -2   6     3946.58     4026.86     82.87 o 
   2  -2   6       26.40       15.34      5.79 o 
   3  -2   6      704.31      725.25     17.22 o 
   4  -2   6     1084.48      982.10     60.25 o 
   5  -2   6      268.75      275.35     27.75 o 
   6  -2   6      446.73      429.97     39.00 o 
   7  -2   6      121.49      632.51     60.54 o 
  -8  -1   6     1636.11     1638.24     89.65 o 
  -7  -1   6      816.14      851.73     37.80 o 
  -6  -1   6      851.50      871.62     21.56 o 
  -5  -1   6      633.24      632.81     17.14 o 
  -4  -1   6      683.22      597.79     31.64 o 
  -3  -1   6      971.74      991.59     27.42 o 
  -2  -1   6      235.85      225.18      9.59 o 
  -1  -1   6      319.56      303.82      7.07 o 
   0  -1   6     2381.93     2472.76     52.67 o 
   1  -1   6     1847.08     1885.02     33.97 o 
   2  -1   6     5627.36     5669.16    122.01 o 
   3  -1   6     1946.78     1943.63     84.49 o 
   4  -1   6     6742.53     6385.16    319.77 o 
   5  -1   6     3592.24     3394.05    164.50 o 
   6  -1   6     3432.94     3257.57    169.53 o 
   7  -1   6     1369.89     1386.77     83.82 o 
  -8   0   6      356.17      344.90     35.94 o 
  -7   0   6     1611.02     1578.12     60.73 o 
  -6   0   6      995.71      976.22     22.86 o 
  -5   0   6     2719.53     2774.61    153.90 o 
  -4   0   6       20.00       65.86     25.78 o 
  -3   0   6     2298.74     2370.61     71.76 o 
  -2   0   6      854.40      815.04     35.51 o 
  -1   0   6     2489.89     2544.05     76.27 o 
   0   0   6     2416.05     2444.07     66.62 o 
   1   0   6     6739.11     6800.65    175.10 o 
   2   0   6      852.56      844.92     15.97 o 
   3   0   6     6808.35     6811.15    329.94 o 
   4   0   6      196.75      210.44     20.68 o 
   5   0   6     1515.75     1481.17     75.46 o 
   6   0   6        0.67        7.31     12.00 o 
   7   0   6        2.15       -1.86     11.32 o 
  -8   1   6     1532.49     1565.79     70.77 o 
  -7   1   6      844.87      854.73     44.35 o 
  -6   1   6      891.46      907.35     44.59 o 
  -5   1   6      689.04      687.69     28.53 o 
  -4   1   6      796.41      794.63     52.27 o 
  -3   1   6     1002.59     1084.82     47.57 o 
  -2   1   6      207.15      175.97     23.92 o 
  -1   1   6      309.37      295.37     16.24 o 
   0   1   6     2261.02     2383.37     66.11 o 
   1   1   6     1877.78     1891.71     51.18 o 
   2   1   6     5991.91     5981.81    183.20 o 
   3   1   6     2008.72     2051.05     50.36 o 
   4   1   6     7119.61     6937.69    344.02 o 
   5   1   6     3518.43     3389.21    163.19 o 
   6   1   6     3693.15     3617.61    182.57 o 
   7   1   6     1433.41     1390.97     83.15 o 
  -7   2   6     1153.71     1170.15     62.79 o 
  -6   2   6      924.05      941.34     43.04 o 
  -5   2   6     5727.10     5391.89    265.50 o 
  -4   2   6     3702.49     3701.77    168.43 o 
  -3   2   6    13223.15    13032.09    725.26 o 
  -2   2   6     7506.92     7536.80    366.97 o 
  -1   2   6     9641.49     9504.81    476.98 o 
   0   2   6     4064.03     4083.67    122.88 o 
   1   2   6     4019.20     4076.04    121.51 o 
   2   2   6        0.37        9.26      2.45 o 
   3   2   6      768.11      772.53     19.24 o 
   4   2   6      990.99     1027.63     28.67 o 
   5   2   6      276.26      304.51     28.06 o 
   6   2   6      453.14      470.90     38.09 o 
   7   2   6      104.80      117.54     29.85 o 
  -7   3   6      752.56      761.49     36.89 o 
  -6   3   6      725.13      707.18     40.82 o 
  -5   3   6     1881.70     1766.66     83.94 o 
  -4   3   6      412.66      427.59     27.47 o 
  -3   3   6       30.74       29.74     14.96 o 
  -2   3   6      839.96      804.77     35.74 o 
  -1   3   6     1113.54     1125.98     32.06 o 
   0   3   6     2417.73     2414.73     63.51 o 
   1   3   6     1823.99     1772.32     37.22 o 
   2   3   6     3912.04     3969.15    116.54 o 
   3   3   6     3109.46     3065.49     89.10 o 
   4   3   6     2492.89     2577.14     75.14 o 
   5   3   6     3563.83     3567.37    177.57 o 
   6   3   6     2082.42     2110.56    111.46 o 
   7   3   6     1005.07      950.83     65.84 o 
  -7   4   6      879.46      836.85     49.59 o 
  -6   4   6     1313.96     1312.92     68.49 o 
  -5   4   6     1467.86     1455.40     70.34 o 
  -4   4   6     2722.04     2704.51    126.07 o 
  -3   4   6     4425.58     4218.48    135.50 o 
  -2   4   6     5679.44     5525.87    189.60 o 
  -1   4   6     4253.03     4108.27    125.08 o 
   0   4   6     1347.24     1242.36     34.17 o 
   1   4   6     7398.90     7612.28    248.55 o 
   2   4   6     2429.43     2359.94     53.22 o 
   3   4   6     1737.92     1729.25     37.04 o 
   4   4   6      397.36      410.46     14.01 o 
   5   4   6      517.28      563.80     21.73 o 
   6   4   6      117.89      123.30     23.29 o 
   7   4   6      653.97      632.30     51.91 o 
  -7   5   6     1267.96     1234.52     69.28 o 
  -6   5   6     1288.99     1292.57     69.93 o 
  -5   5   6     1523.15     1541.15     75.84 o 
  -4   5   6      823.06      803.30     31.21 o 
  -3   5   6       11.76       16.65      6.62 o 
  -2   5   6       67.76       71.30     10.25 o 
  -1   5   6     2632.65     2626.93     78.50 o 
   0   5   6     1796.45     1824.17     54.65 o 
   1   5   6     3939.52     3843.17    122.26 o 
   2   5   6     3353.94     3244.24     91.79 o 
   3   5   6     3056.10     3015.92     72.43 o 
   4   5   6     1548.67     1533.30     35.14 o 
   5   5   6     2037.84     2029.56     62.42 o 
   6   5   6     1598.54     1640.84     89.09 o 
  -7   6   6     1060.73     1019.10     60.60 o 
  -6   6   6     3064.75     3126.73    156.69 o 
  -5   6   6     2689.26     2767.08    131.72 o 
  -4   6   6     3467.63     3375.30    121.80 o 
  -3   6   6     3632.55     3521.09    113.91 o 
  -2   6   6     2558.05     2589.85     81.17 o 
  -1   6   6     2145.69     2096.56     60.74 o 
   0   6   6     3590.00     3530.70    107.91 o 
   1   6   6      425.54      455.59     16.91 o 
   2   6   6     2513.07     2406.79     67.50 o 
   3   6   6      712.10      690.82     19.11 o 
   4   6   6      789.49      793.52     22.91 o 
   5   6   6      124.66      124.26     11.14 o 
   6   6   6       78.18      122.19     23.57 o 
  -6   7   6      651.28      697.73     45.32 o 
  -5   7   6      351.59      356.11     21.16 o 
  -4   7   6       57.22       58.26     10.59 o 
  -3   7   6       88.27      100.52     11.25 o 
  -2   7   6       13.37       14.78      7.93 o 
  -1   7   6       51.24       66.61      9.70 o 
   0   7   6      847.85      851.56     25.95 o 
   1   7   6     1212.72     1220.89     34.27 o 
   2   7   6      821.83      838.00     25.95 o 
   3   7   6     2452.97     2368.31     69.70 o 
   4   7   6     2076.75     2103.83     60.77 o 
   5   7   6     3039.22     3022.19    150.01 o 
  -6   8   6     1860.38     1865.72    100.26 o 
  -5   8   6      756.60      731.78     40.77 o 
  -4   8   6     1985.32     1950.74     88.51 o 
  -3   8   6     2087.08     2045.45     75.74 o 
  -2   8   6     4108.41     4082.20    143.52 o 
  -1   8   6     2314.56     2215.12     75.68 o 
   0   8   6     5868.29     5620.75    188.81 o 
   1   8   6      935.05      944.81     33.56 o 
   2   8   6     2169.36     2088.04     61.69 o 
   3   8   6      167.20      168.62      9.57 o 
   4   8   6      124.72      144.65     12.58 o 
   5   8   6       75.94      103.77     15.74 o 
  -5   9   6      652.97      654.48     33.90 o 
  -4   9   6      219.80      243.55     23.59 o 
  -3   9   6       47.62       49.67     10.77 o 
  -2   9   6      146.93      138.38     15.82 o 
  -1   9   6      923.46      895.74     32.82 o 
   0   9   6     2056.05     1940.54     68.86 o 
   1   9   6     2492.06     2350.00     74.62 o 
   2   9   6     2635.10     2544.33     79.93 o 
   3   9   6     2367.76     2266.09     71.13 o 
   4   9   6     1716.63     1658.95     51.54 o 
   5   9   6     1395.72     1365.67     70.76 o 
  -4  10   6     2265.86     2155.44     80.14 o 
  -3  10   6     1263.39     1258.04     48.27 o 
  -2  10   6     3106.65     3053.78    105.18 o 
  -1  10   6     1635.75     1587.51     62.91 o 
   0  10   6     2877.14     2805.30     94.09 o 
   1  10   6      749.13      695.47     32.35 o 
   2  10   6      745.84      747.63     28.74 o 
   3  10   6      151.99      144.55     13.79 o 
   4  10   6      183.47      188.98     13.12 o 
  -3  11   6       31.76       37.39     11.68 o 
  -2  11   6        5.18       12.58     11.73 o 
  -1  11   6       46.26       49.56     11.27 o 
   0  11   6      241.61      258.30     18.02 o 
   1  11   6      179.02      181.69     15.24 o 
   2  11   6      989.47      987.59     37.77 o 
   3  11   6     1975.80     1930.31     66.57 o 
  -1  12   6      555.72      539.21     30.23 o 
   0  12   6     1025.32     1005.38     41.98 o 
   1  12   6      358.41      332.20     21.83 o 
  -3 -11   7     1847.22     1777.90     75.53 o 
  -2 -11   7     2830.84     2898.10     85.65 o 
  -1 -11   7     2086.99     2114.65     62.31 o 
   0 -11   7     2156.73     2168.00     63.13 o 
   1 -11   7      731.78      741.56     29.02 o 
   2 -11   7     1375.18     1398.48     42.82 o 
  -4 -10   7      463.29      503.29     26.56 o 
  -3 -10   7      480.32      467.74     20.88 o 
  -2 -10   7      442.16      479.80     20.10 o 
  -1 -10   7       38.60       50.14      8.56 o 
   0 -10   7       21.23       29.85      7.43 o 
   1 -10   7      225.12      227.88     16.89 o 
   2 -10   7      332.15      351.07     16.87 o 
   3 -10   7     1159.60     1155.69     34.94 o 
  -5  -9   7        2.62        4.39     10.51 o 
  -4  -9   7      519.91      565.59     25.53 o 
  -3  -9   7      182.72      198.37     13.36 o 
  -2  -9   7      883.99      884.80     27.66 o 
  -1  -9   7      425.00      449.92     16.99 o 
   0  -9   7     3159.98     3146.90     84.57 o 
   1  -9   7     1170.07     1195.75     35.68 o 
   2  -9   7     4063.83     4102.09    114.36 o 
   3  -9   7     1797.34     1816.24     49.39 o 
   4  -9   7     2645.81     2682.01     83.88 o 
  -5  -8   7     1148.24     1184.87     50.78 o 
  -4  -8   7     1565.20     1595.53     47.76 o 
  -3  -8   7      478.43      487.17     25.26 o 
  -2  -8   7      299.55      292.02     13.63 o 
  -1  -8   7      157.27      166.89     11.26 o 
   0  -8   7       45.37       52.30      7.67 o 
   1  -8   7      268.49      269.14     11.93 o 
   2  -8   7      731.12      707.11     21.03 o 
   3  -8   7      987.80      985.35     29.97 o 
   4  -8   7      860.16      898.08     31.19 o 
   5  -8   7     2121.33     2154.89    127.63 o 
  -6  -7   7     1173.97     1209.24     73.15 o 
  -5  -7   7     1172.12     1187.32     49.23 o 
  -4  -7   7     3936.26     4016.36    107.51 o 
  -3  -7   7     3815.24     3744.06     99.61 o 
  -2  -7   7     6589.95     6593.91    186.29 o 
  -1  -7   7     2597.07     2587.49     69.26 o 
   0  -7   7     6094.66     6102.25    168.98 o 
   1  -7   7     1520.25     1467.52     37.19 o 
   2  -7   7      989.89     1001.70     27.79 o 
   3  -7   7      939.71      941.87     25.01 o 
   4  -7   7      328.80      339.51     12.41 o 
   5  -7   7      381.04      425.05     19.47 o 
  -6  -6   7     1561.84     1620.60     88.09 o 
  -5  -6   7      927.58      974.40     57.03 o 
  -4  -6   7      692.18      727.57     20.40 o 
  -3  -6   7      288.79      292.88     12.52 o 
  -2  -6   7      152.11      165.41     11.65 o 
  -1  -6   7      267.97      282.33     11.93 o 
   0  -6   7      190.08      201.47     10.03 o 
   1  -6   7      581.32      590.12     15.73 o 
   2  -6   7      544.95      556.17     15.07 o 
   3  -6   7     1047.40     1041.05     26.22 o 
   4  -6   7      552.25      572.01     17.03 o 
   5  -6   7     1452.92     1465.29     51.27 o 
   6  -6   7     1313.70     1289.07     60.85 o 
  -7  -5   7      227.86      249.89     31.61 o 
  -6  -5   7      795.69      834.54     53.21 o 
  -5  -5   7     1148.45     1207.22     66.61 o 
  -4  -5   7     1072.35     1165.77     43.42 o 
  -3  -5   7     4874.02     4667.12    152.30 o 
  -2  -5   7     3249.18     3232.40     78.57 o 
  -1  -5   7     6293.92     6153.39    173.84 o 
   0  -5   7     6265.10     6269.65    167.80 o 
   1  -5   7     4181.29     4119.71    107.08 o 
   2  -5   7     5976.82     5849.61    154.60 o 
   3  -5   7     3261.88     3259.96     78.63 o 
   4  -5   7     1778.72     1729.28     38.39 o 
   5  -5   7      632.46      648.65     22.19 o 
   6  -5   7      692.93      692.29     39.05 o 
  -7  -4   7     2041.11     2028.89    111.05 o 
  -6  -4   7     1475.99     1523.55     82.15 o 
  -5  -4   7     2689.89     2772.65    135.83 o 
  -4  -4   7     1316.40     1324.10     66.09 o 
  -3  -4   7     1435.21     1348.14     66.57 o 
  -2  -4   7      807.93      800.72     19.78 o 
  -1  -4   7      414.70      424.66     13.25 o 
   0  -4   7     1056.65     1090.33     24.89 o 
   1  -4   7      719.28      712.27     18.18 o 
   2  -4   7     1971.51     1943.68     43.32 o 
   3  -4   7     2428.96     2379.49     55.29 o 
   4  -4   7     1804.91     1832.75     46.75 o 
   5  -4   7     2481.86     2449.19     61.20 o 
   6  -4   7     1358.42     1384.19     83.10 o 
  -7  -3   7      385.07      389.82     27.18 o 
  -6  -3   7      169.49      170.64     11.87 o 
  -5  -3   7      587.20      615.08     40.16 o 
  -4  -3   7     1670.85     1713.57     77.19 o 
  -3  -3   7     2720.29     2666.94     80.59 o 
  -2  -3   7     1966.59     2080.87     39.02 o 
  -1  -3   7     5697.13     5660.13    146.43 o 
   0  -3   7     4596.25     4630.38    117.04 o 
   1  -3   7     5457.31     5506.70    144.34 o 
   2  -3   7     3072.33     2953.52     61.08 o 
   3  -3   7     4991.26     4986.60    109.25 o 
   4  -3   7      720.11      715.41     17.34 o 
   5  -3   7      846.54      925.54     57.35 o 
   6  -3   7       14.65        4.85     18.14 o 
   7  -3   7       44.52       44.41     22.28 o 
  -7  -2   7      925.48      941.40     41.31 o 
  -6  -2   7      890.88      920.04     38.96 o 
  -5  -2   7     1799.68     1835.14     48.61 o 
  -4  -2   7      351.99      364.83     11.06 o 
  -3  -2   7     2594.46     2607.01     71.02 o 
  -2  -2   7     1842.22     1829.44     36.90 o 
  -1  -2   7      541.29      551.55     11.74 o 
   0  -2   7     1129.74     1140.59     21.04 o 
   1  -2   7      937.98      941.24     17.44 o 
   2  -2   7      456.88      482.20      8.48 o 
   3  -2   7     1277.68     1271.18     47.19 o 
   4  -2   7     2338.91     2237.88    107.14 o 
   5  -2   7     2204.39     2260.36    142.27 o 
   6  -2   7     4067.69     3869.63    207.27 o 
   7  -2   7     2643.30     2571.96    147.48 o 
  -7  -1   7      266.91      268.63     22.39 o 
  -6  -1   7      271.59      284.33     20.31 o 
  -5  -1   7     2493.55     2519.77    164.49 o 
  -4  -1   7     2704.19     2724.46     89.59 o 
  -3  -1   7     5647.62     5501.84    186.27 o 
  -2  -1   7     3812.45     3596.59    243.76 o 
  -1  -1   7     4391.16     4479.82     95.12 o 
   0  -1   7     5284.41     5443.35    120.08 o 
   1  -1   7     4680.00     4712.34    102.01 o 
   2  -1   7      412.16      445.76      8.99 o 
   3  -1   7     3581.31     3539.93    163.67 o 
   4  -1   7     1230.11     1235.11     61.17 o 
   5  -1   7      917.10     2087.73    108.52 o 
   6  -1   7      221.88      199.73     28.16 o 
  -7   0   7     2503.41     2533.56    129.27 o 
  -6   0   7     4403.95     4156.96    149.31 o 
  -5   0   7     2907.11     3040.15    104.49 o 
  -4   0   7     1906.77     1939.11     63.83 o 
  -3   0   7      410.01      409.82     18.87 o 
  -2   0   7      209.53      196.40     11.30 o 
  -1   0   7      212.56      220.42      8.19 o 
   0   0   7     2108.95     2200.17     61.53 o 
   1   0   7     2504.47     2550.66     55.91 o 
   2   0   7     5091.78     5049.93    121.34 o 
   3   0   7      974.97     1053.83     50.63 o 
   4   0   7     2036.87     2114.37     99.67 o 
   5   0   7     1174.50     1155.12     63.46 o 
   6   0   7      806.00      871.02     56.43 o 
  -7   1   7      267.27      276.91     21.86 o 
  -6   1   7      229.78      224.38     19.63 o 
  -5   1   7     2545.85     2594.27     89.29 o 
  -4   1   7     2663.47     2712.01    124.53 o 
  -3   1   7     5983.86     5884.19    277.04 o 
  -2   1   7     4244.61     4267.50    181.47 o 
  -1   1   7     4848.57     4992.38    230.34 o 
   0   1   7     6051.93     6166.74    193.28 o 
   1   1   7     5135.80     5179.77    155.37 o 
   2   1   7      486.68      515.59     19.59 o 
   3   1   7     3792.62     3925.54    110.21 o 
   4   1   7     1107.07     1164.00     80.05 o 
   5   1   7      841.79      900.32     59.08 o 
   6   1   7      187.16      180.39     27.81 o 
  -7   2   7      803.78      753.50     41.34 o 
  -6   2   7      782.71      811.95     44.64 o 
  -5   2   7     1546.99     1552.21     79.81 o 
  -4   2   7      329.21      315.77     26.19 o 
  -3   2   7     2653.16     2673.82    118.85 o 
  -2   2   7     1831.43     1796.38     91.56 o 
  -1   2   7      586.95      634.20     28.07 o 
   0   2   7     1101.71     1085.36     35.62 o 
   1   2   7      809.28      801.26     22.80 o 
   2   2   7      410.04      413.23     13.99 o 
   3   2   7     1304.64     1301.38     39.59 o 
   4   2   7     2445.30     2442.04    113.75 o 
   5   2   7     2244.19     2291.97    114.09 o 
   6   2   7     4238.47     4246.32    219.41 o 
   7   2   7     2766.19     2715.75    149.64 o 
  -7   3   7      427.28      418.89     26.94 o 
  -6   3   7      144.12      124.03     22.38 o 
  -5   3   7      636.44      649.47     39.61 o 
  -4   3   7     1314.24     1333.00     66.44 o 
  -3   3   7     2482.20     2354.50    127.50 o 
  -2   3   7     1803.83     1786.07     79.34 o 
  -1   3   7     5616.22     5460.32    252.56 o 
   0   3   7     4608.08     4544.22    197.48 o 
   1   3   7     5753.52     5889.23    190.61 o 
   2   3   7     3173.40     3138.53     92.51 o 
   3   3   7     5463.26     5352.90    165.82 o 
   4   3   7      627.70      638.24     20.92 o 
   5   3   7      976.32     1051.47     60.49 o 
   6   3   7       20.35       40.63     16.64 o 
   7   3   7       50.76       48.23     21.73 o 
  -7   4   7     2259.12     2119.41    111.51 o 
  -6   4   7     1626.55     1594.57     81.78 o 
  -5   4   7     2835.14     2801.26    158.66 o 
  -4   4   7     1412.47     1409.34     66.85 o 
  -3   4   7     1429.83     1374.54     63.64 o 
  -2   4   7      757.65      729.65     50.68 o 
  -1   4   7      376.81      362.92     17.55 o 
   0   4   7     1107.34     1092.69     30.87 o 
   1   4   7      723.04      733.31     20.23 o 
   2   4   7     2110.21     2134.81     50.91 o 
   3   4   7     2395.61     2288.36     66.69 o 
   4   4   7     1732.01     1739.20     50.95 o 
   5   4   7     2263.07     2245.82     70.65 o 
   6   4   7     1264.63     1303.29     79.98 o 
  -7   5   7      240.31      248.09     29.36 o 
  -6   5   7      776.21      773.92     49.59 o 
  -5   5   7     1280.45     1288.18     67.74 o 
  -4   5   7     1201.26     1225.17     61.69 o 
  -3   5   7     5475.43     5237.07    174.40 o 
  -2   5   7     2825.00     2739.96     94.27 o 
  -1   5   7     6810.60     6605.74    221.84 o 
   0   5   7     6029.56     5946.94    201.31 o 
   1   5   7     4052.89     3964.03    120.17 o 
   2   5   7     5620.51     5455.33    176.35 o 
   3   5   7     3061.40     3077.51     73.85 o 
   4   5   7     1648.86     1553.16     48.51 o 
   5   5   7      635.83      661.84     23.56 o 
   6   5   7      617.23      658.43     51.13 o 
  -6   6   7     1434.27     1416.26     80.78 o 
  -5   6   7      856.46      888.03     53.22 o 
  -4   6   7      609.71      593.78     28.86 o 
  -3   6   7      210.89      213.95     19.68 o 
  -2   6   7      144.51      141.77     12.32 o 
  -1   6   7      286.93      287.89     14.25 o 
   0   6   7      188.43      185.73     13.55 o 
   1   6   7      462.40      464.35     16.68 o 
   2   6   7      550.07      579.24     17.71 o 
   3   6   7      950.40      924.71     29.36 o 
   4   6   7      504.05      516.23     26.39 o 
   5   6   7     1490.91     1511.34     51.27 o 
   6   6   7     1478.99     1443.28     86.37 o 
  -6   7   7     1089.84     1093.14     66.55 o 
  -5   7   7     1193.36     1208.10     67.60 o 
  -4   7   7     3809.66     3686.12    131.66 o 
  -3   7   7     3893.89     3686.77    134.04 o 
  -2   7   7     6203.90     6038.79    216.02 o 
  -1   7   7     2818.76     2821.20     93.81 o 
   0   7   7     5898.31     5921.89    201.03 o 
   1   7   7     1706.92     1655.13     52.11 o 
   2   7   7     1030.72     1048.78     30.57 o 
   3   7   7     1139.01     1114.57     30.91 o 
   4   7   7      401.13      415.04     14.87 o 
   5   7   7      508.46      542.56     29.30 o 
  -5   8   7     1199.49     1138.05     48.43 o 
  -4   8   7     1604.78     1592.19     59.32 o 
  -3   8   7      589.14      575.88     25.98 o 
  -2   8   7      311.01      305.29     18.23 o 
  -1   8   7      162.18      174.77     13.00 o 
   0   8   7       42.45       56.69      8.69 o 
   1   8   7      291.40      288.93     14.11 o 
   2   8   7      798.16      768.78     25.38 o 
   3   8   7     1095.69     1076.57     32.58 o 
   4   8   7      977.49      975.57     32.57 o 
   5   8   7     2060.38     2070.71     99.82 o 
  -5   9   7       18.35       20.86     10.32 o 
  -4   9   7      494.52      502.88     29.11 o 
  -3   9   7      158.21      152.40     19.88 o 
  -2   9   7      818.42      815.31     33.73 o 
  -1   9   7      327.34      346.90     19.81 o 
   0   9   7     3108.96     3044.92    100.37 o 
   1   9   7     1130.84     1173.32     43.88 o 
   2   9   7     3824.91     3673.22    121.57 o 
   3   9   7     1847.23     1784.97     56.16 o 
   4   9   7     2577.13     2593.24     87.44 o 
  -4  10   7      438.72      460.29     34.62 o 
  -3  10   7      519.09      527.38     33.12 o 
  -2  10   7      432.80      438.99     25.39 o 
  -1  10   7       41.98       62.56     10.62 o 
   0  10   7       18.97       31.87      8.74 o 
   1  10   7      182.23      170.21     17.22 o 
   2  10   7      310.81      294.46     19.48 o 
   3  10   7     1144.97     1099.02     38.82 o 
  -3  11   7     1810.17     1719.67     97.39 o 
  -2  11   7     2933.88     2851.86    105.72 o 
  -1  11   7     2096.39     2013.70     73.65 o 
   0  11   7     2182.89     2095.76     74.61 o 
   1  11   7      645.38      612.81     28.36 o 
   2  11   7     1361.67     1321.39     48.55 o 
  -1 -11   8      278.89      280.04     19.33 o 
   0 -11   8      264.83      293.10     19.71 o 
   1 -11   8      206.80      215.71     16.53 o 
  -3 -10   8      481.40      498.80     20.32 o 
  -2 -10   8     1126.22     1151.43     37.50 o 
  -1 -10   8      622.21      639.54     24.48 o 
   0 -10   8     2109.72     2169.90     62.18 o 
   1 -10   8      817.41      849.20     30.98 o 
   2 -10   8     2226.31     2293.58     64.94 o 
  -4  -9   8     1863.75     1943.24     76.29 o 
  -3  -9   8     1332.82     1384.69     45.09 o 
  -2  -9   8      869.53      872.29     28.46 o 
  -1  -9   8      231.82      249.19     13.64 o 
   0  -9   8      239.05      247.93     13.45 o 
   1  -9   8       22.36       21.91      6.38 o 
   2  -9   8       15.50       17.24      5.64 o 
   3  -9   8      378.04      388.92     19.90 o 
  -5  -8   8       27.83       33.57     14.06 o 
  -4  -8   8      598.90      621.46     32.43 o 
  -3  -8   8      199.62      224.52     13.58 o 
  -2  -8   8     1715.89     1684.77     45.39 o 
  -1  -8   8     1005.41     1029.07     28.67 o 
   0  -8   8     2559.34     2548.65     65.94 o 
   1  -8   8     1269.07     1260.76     38.87 o 
   2  -8   8     2526.06     2486.87     72.00 o 
   3  -8   8     1271.00     1261.93     34.86 o 
   4  -8   8     1483.13     1533.38     53.79 o 
  -5  -7   8     1081.14     1148.45     68.79 o 
  -4  -7   8     1304.41     1261.82     58.67 o 
  -3  -7   8     1509.38     1482.00     36.66 o 
  -2  -7   8     1631.88     1657.32     46.87 o 
  -1  -7   8      831.54      829.80     23.88 o 
   0  -7   8     1200.64     1170.78     31.18 o 
   1  -7   8      107.95      120.13      9.55 o 
   2  -7   8       91.02       93.48      7.20 o 
   3  -7   8      170.21      184.19      9.86 o 
   4  -7   8      645.42      665.65     34.78 o 
   5  -7   8     1190.44     1140.92    107.08 o 
  -6  -6   8      123.42      125.85     25.77 o 
  -5  -6   8       53.03       66.53     19.18 o 
  -4  -6   8     1023.55     1068.22     30.55 o 
  -3  -6   8     2148.21     2189.10     46.89 o 
  -2  -6   8     4162.33     4229.47    113.22 o 
  -1  -6   8     5259.77     5069.65    142.12 o 
   0  -6   8     7121.58     7024.61    199.42 o 
   1  -6   8     5078.03     5048.97    139.40 o 
   2  -6   8     4515.64     4380.40    116.98 o 
   3  -6   8     1815.24     1819.31     43.51 o 
   4  -6   8     2107.37     2135.69     66.45 o 
   5  -6   8      418.02      426.72     29.19 o 
  -6  -5   8     2350.44     2385.39    126.70 o 
  -5  -5   8     2542.48     2702.55    137.08 o 
  -4  -5   8     1669.00     1679.93     50.74 o 
  -3  -5   8     1772.38     1775.59     35.33 o 
  -2  -5   8     1259.27     1257.34     36.80 o 
  -1  -5   8      774.69      762.10     20.80 o 
   0  -5   8       37.25       42.53      5.49 o 
   1  -5   8      148.32      153.46      7.57 o 
   2  -5   8      175.73      177.92      7.69 o 
   3  -5   8      704.98      695.20     17.69 o 
   4  -5   8     1068.17     1062.42     29.06 o 
   5  -5   8     1253.44     1194.26     53.30 o 
   6  -5   8     1262.74     1283.72    124.86 o 
  -7  -4   8       41.04       40.67     14.90 o 
  -6  -4   8      169.48      171.49     26.92 o 
  -5  -4   8      531.97      543.20     17.74 o 
  -4  -4   8      565.12      583.25     18.06 o 
  -3  -4   8      746.89      772.22     23.10 o 
  -2  -4   8     1303.03     1299.49     33.32 o 
  -1  -4   8     1984.72     1963.36     46.74 o 
   0  -4   8     2357.13     2355.66     54.67 o 
   1  -4   8      988.00     1000.54     25.44 o 
   2  -4   8     4282.40     4132.78    105.64 o 
   3  -4   8     3379.49     3365.19     73.15 o 
   4  -4   8     3275.11     3191.80     85.97 o 
   5  -4   8     2776.12     2755.32    145.98 o 
   6  -4   8     1838.63     1866.61    108.69 o 
  -7  -3   8     1581.21     1578.58     76.57 o 
  -6  -3   8     1695.76     1723.92     67.48 o 
  -5  -3   8     1757.34     1742.55     50.22 o 
  -4  -3   8      922.02      937.13     30.25 o 
  -3  -3   8      931.29      941.67     27.93 o 
  -2  -3   8     1419.49     1432.10     34.73 o 
  -1  -3   8     1438.49     1464.44     28.20 o 
   0  -3   8      756.20      786.14     17.89 o 
   1  -3   8     1449.61     1402.90     29.71 o 
   2  -3   8      504.66      502.99     11.54 o 
   3  -3   8      173.55      176.61      5.96 o 
   4  -3   8      475.94      444.93     25.37 o 
   5  -3   8      800.08      781.45     53.89 o 
   6  -3   8     1232.49     1194.90     76.35 o 
  -7  -2   8       38.34       32.69     12.52 o 
  -6  -2   8        5.66       12.78     13.61 o 
  -5  -2   8      717.64      722.76     33.51 o 
  -4  -2   8      215.18      211.34     19.42 o 
  -3  -2   8     4101.50     4110.91    121.92 o 
  -2  -2   8     1528.47     1553.89     31.40 o 
  -1  -2   8     4177.74     4221.06    104.04 o 
   0  -2   8     2417.16     2393.22     55.21 o 
   1  -2   8     4720.20     4756.90    103.21 o 
   2  -2   8     1639.84     1673.46     31.99 o 
   3  -2   8     2571.10     2574.73    119.92 o 
   4  -2   8      764.95      784.51     45.25 o 
   5  -2   8     1242.96     1266.22     73.35 o 
   6  -2   8      560.10      791.76     56.01 o 
  -7  -1   8     1262.43     1233.20     52.88 o 
  -6  -1   8     2371.95     2654.77    138.48 o 
  -5  -1   8     5408.18     5297.30    199.76 o 
  -4  -1   8     4808.54     4694.13    166.57 o 
  -3  -1   8     5734.44     5804.65    199.64 o 
  -2  -1   8     3233.79     3300.47    107.97 o 
  -1  -1   8     1048.61     1030.18     19.12 o 
   0  -1   8      582.47      572.76     11.88 o 
   1  -1   8      500.25      486.02     13.11 o 
   2  -1   8     2554.56     2638.93     59.12 o 
   3  -1   8      644.68      676.37     52.52 o 
   4  -1   8     1696.17     1730.73     84.06 o 
   5  -1   8      727.67      737.25     49.29 o 
   6  -1   8      832.71     1451.34    107.07 o 
  -7   0   8       59.24       96.96     16.43 o 
  -6   0   8      179.71      196.95     28.86 o 
  -5   0   8      341.11      485.59    207.51 o 
  -4   0   8       32.38       31.19      9.48 o 
  -3   0   8     1238.63     1279.63     49.87 o 
  -2   0   8     1286.18     1427.97     44.43 o 
  -1   0   8     3730.17     3576.46     87.53 o 
   0   0   8     4079.35     4120.19    100.64 o 
   1   0   8    11094.04    10889.98    327.40 o 
   2   0   8     4080.78     4117.92     98.66 o 
   3   0   8     9800.03    11164.07    617.36 o 
   4   0   8      866.83      984.48     53.34 o 
   5   0   8     3218.22     3232.78    163.29 o 
   6   0   8      818.85      880.93     60.57 o 
  -7   1   8     1089.82     1052.08     48.69 o 
  -6   1   8     2310.13     2499.66    134.39 o 
  -5   1   8     5052.28     4946.74    180.18 o 
  -4   1   8     4142.87     4049.19    141.64 o 
  -3   1   8     5429.73     5456.20    268.42 o 
  -2   1   8     2914.63     3011.63    134.72 o 
  -1   1   8      977.10      944.84     41.97 o 
   0   1   8      567.68      562.59     16.86 o 
   1   1   8      555.51      542.75     31.45 o 
   2   1   8     2521.98     2551.42     71.41 o 
   3   1   8      532.58      568.00     14.60 o 
   4   1   8     1598.50     1666.17     83.15 o 
   5   1   8      675.15      720.17     48.57 o 
   6   1   8      817.08      840.39     62.72 o 
  -7   2   8       27.46       24.32     11.94 o 
  -6   2   8        6.41        9.88     14.29 o 
  -5   2   8      791.31      799.42     47.86 o 
  -4   2   8      216.66      251.78     22.62 o 
  -3   2   8     4288.21     4309.16    201.00 o 
  -2   2   8     1550.12     1523.29     66.81 o 
  -1   2   8     4431.68     4500.19    198.04 o 
   0   2   8     2308.08     2248.46     67.14 o 
   1   2   8     4732.57     4573.06    146.68 o 
   2   2   8     1458.42     1459.32     41.29 o 
   3   2   8     2811.35     2814.33     78.97 o 
   4   2   8      689.67      716.37     44.47 o 
   5   2   8     1442.34     1532.70     80.58 o 
   6   2   8      507.62      503.80     47.32 o 
  -7   3   8     1640.83     1622.16     67.06 o 
  -6   3   8     1870.03     1824.75     94.27 o 
  -5   3   8     1779.40     1756.70    113.41 o 
  -4   3   8     1036.48     1047.72     53.80 o 
  -3   3   8      938.52      926.40     47.30 o 
  -2   3   8     1325.23     1314.22     60.37 o 
  -1   3   8     1450.71     1428.37     61.78 o 
   0   3   8      680.04      702.68     32.26 o 
   1   3   8     1414.09     1345.10     38.81 o 
   2   3   8      524.84      529.18     17.20 o 
   3   3   8      202.87      196.55     13.95 o 
   4   3   8      585.85      582.34     16.32 o 
   5   3   8      912.71      900.55     56.06 o 
   6   3   8     1238.75     1263.83     76.50 o 
  -7   4   8       32.91       36.46     18.09 o 
  -6   4   8      163.97      164.94     25.43 o 
  -5   4   8      517.66      521.34     58.97 o 
  -4   4   8      473.89      451.02     35.22 o 
  -3   4   8      802.74      771.55     42.51 o 
  -2   4   8     1043.12     1019.72     69.14 o 
  -1   4   8     2195.58     2092.85     88.99 o 
   0   4   8     1980.57     1913.54     83.20 o 
   1   4   8     1181.61     1201.57     56.52 o 
   2   4   8     4119.33     4063.45    132.86 o 
   3   4   8     3470.44     3443.38    109.05 o 
   4   4   8     3172.74     3138.19     96.35 o 
   5   4   8     2925.52     2968.11    152.07 o 
   6   4   8     1807.94     1729.19    103.87 o 
  -6   5   8     2217.54     2232.21    118.75 o 
  -5   5   8     2557.36     2510.59    127.26 o 
  -4   5   8     1741.88     1649.12     83.94 o 
  -3   5   8     1792.87     1757.70     84.40 o 
  -2   5   8     1455.93     1388.51     63.81 o 
  -1   5   8      925.30      922.39     29.87 o 
   0   5   8       68.10       69.93      7.06 o 
   1   5   8      169.94      177.59      9.12 o 
   2   5   8      164.23      170.27      8.17 o 
   3   5   8      739.93      740.56     24.95 o 
   4   5   8     1064.87     1064.94     38.73 o 
   5   5   8     1248.13     1258.67     74.91 o 
   6   5   8     1409.24     1429.86     87.34 o 
  -6   6   8      122.10      136.93     24.51 o 
  -5   6   8       57.05       71.42     18.82 o 
  -4   6   8      995.01      963.80     57.46 o 
  -3   6   8     2310.48     2251.66     76.18 o 
  -2   6   8     4211.62     4187.62    141.12 o 
  -1   6   8     5572.13     5482.41    184.02 o 
   0   6   8     7240.62     7107.36    248.40 o 
   1   6   8     5414.48     5339.86    172.46 o 
   2   6   8     4647.03     4547.78    141.32 o 
   3   6   8     1780.37     1777.87     52.69 o 
   4   6   8     1851.93     1842.17     79.48 o 
   5   6   8      436.28      453.86     42.84 o 
  -5   7   8     1100.69     1075.81     65.69 o 
  -4   7   8     1365.00     1327.34     50.91 o 
  -3   7   8     1386.55     1356.46     51.97 o 
  -2   7   8     1538.54     1557.55     54.53 o 
  -1   7   8      778.43      789.22     34.59 o 
   0   7   8     1140.04     1120.21     37.36 o 
   1   7   8       94.29      147.93     26.19 o 
   2   7   8       94.79      110.29      9.48 o 
   3   7   8      141.61      139.95     10.85 o 
   4   7   8      578.45      584.94     32.66 o 
  -5   8   8       49.16       65.78     17.92 o 
  -4   8   8      551.60      547.35     30.36 o 
  -3   8   8      159.53      158.88     17.03 o 
  -2   8   8     1450.11     1419.46     59.24 o 
  -1   8   8      752.89      764.18     31.75 o 
   0   8   8     2243.04     2202.81     79.63 o 
   1   8   8     1067.66     1053.19     36.09 o 
   2   8   8     2524.25     2501.72     77.82 o 
   3   8   8     1356.57     1351.64     45.38 o 
   4   8   8     1523.39     1588.71     75.58 o 
  -4   9   8     1834.95     1844.94     82.48 o 
  -3   9   8     1385.42     1410.80     55.21 o 
  -2   9   8      949.54      920.28     37.78 o 
  -1   9   8      246.40      256.96     17.23 o 
   0   9   8      250.14      258.11     16.30 o 
   1   9   8       28.14       27.86      7.47 o 
   2   9   8       12.47       10.83      6.38 o 
   3   9   8      347.95      358.62     20.72 o 
  -3  10   8      510.28      520.45     35.53 o 
  -2  10   8     1300.73     1285.42     50.36 o 
  -1  10   8      690.99      702.19     31.27 o 
   0  10   8     2255.47     2235.05     77.25 o 
   1  10   8      834.81      861.47     39.61 o 
   2  10   8     2194.64     2213.03     81.49 o 
  -1  11   8      270.14      298.89     25.33 o 
   0  11   8      305.19      312.47     21.41 o 
   1  11   8      199.29      195.85     27.17 o 
  -2 -10   9     1707.78     1727.28     53.00 o 
  -1 -10   9     1011.16      998.25     37.37 o 
   0 -10   9      784.73      807.83     32.21 o 
   1 -10   9      573.56      565.73     28.43 o 
  -3  -9   9       47.97       53.20     12.46 o 
  -2  -9   9      625.02      628.78     24.03 o 
  -1  -9   9      384.90      405.56     20.44 o 
   0  -9   9      963.39      974.34     30.77 o 
   1  -9   9      578.17      586.38     21.99 o 
   2  -9   9     1800.40     1847.45     51.73 o 
   3  -9   9      728.64      731.33     25.04 o 
  -4  -8   9     1961.65     2035.14     60.31 o 
  -3  -8   9     2188.49     2148.56     55.30 o 
  -2  -8   9     1195.08     1222.35     39.27 o 
  -1  -8   9      675.21      651.10     24.40 o 
   0  -8   9     1160.67     1189.10     36.83 o 
   1  -8   9      606.28      609.02     20.17 o 
   2  -8   9      465.01      476.99     18.10 o 
   3  -8   9      248.55      259.89     15.21 o 
   4  -8   9       57.88       77.62     18.14 o 
  -5  -7   9      458.94      485.93     27.05 o 
  -4  -7   9       19.30       25.50     10.83 o 
  -3  -7   9      148.79      166.13      8.16 o 
  -2  -7   9      703.35      704.11     24.10 o 
  -1  -7   9      423.86      455.60     18.81 o 
   0  -7   9     2302.19     2273.92     62.57 o 
   1  -7   9     1581.00     1587.71     44.04 o 
   2  -7   9     3401.10     3363.44     88.24 o 
   3  -7   9     2332.06     2361.96     63.59 o 
   4  -7   9     2257.53     2178.39     73.16 o 
  -5  -6   9      687.10      685.52     24.59 o 
  -4  -6   9     1043.07     1128.59     42.16 o 
  -3  -6   9     1473.30     1487.70     31.75 o 
  -2  -6   9     2338.40     2309.45     62.95 o 
  -1  -6   9     1840.12     1857.59     47.45 o 
   0  -6   9     2193.99     2209.16     59.25 o 
   1  -6   9     1424.85     1399.34     38.42 o 
   2  -6   9      911.08      896.03     27.93 o 
   3  -6   9      174.68      194.04      8.99 o 
   4  -6   9       25.42       36.25      6.59 o 
   5  -6   9      478.12      476.01     39.33 o 
  -6  -5   9       60.85       90.07     23.92 o 
  -5  -5   9       46.67       75.38     20.62 o 
  -4  -5   9      381.70      397.55     15.66 o 
  -3  -5   9      187.33      184.64      5.54 o 
  -2  -5   9      382.43      395.77     13.87 o 
  -1  -5   9      395.38      393.22     13.79 o 
   0  -5   9     1062.66     1068.68     29.51 o 
   1  -5   9      543.73      536.53     15.99 o 
   2  -5   9     1816.90     1775.46     43.10 o 
   3  -5   9     2519.61     2540.15     56.39 o 
   4  -5   9     2472.83     2491.85     66.43 o 
   5  -5   9     3050.16     3052.27    118.34 o 
  -6  -4   9     1947.87     2114.96    116.16 o 
  -5  -4   9     2558.34     2662.48    137.95 o 
  -4  -4   9     4342.81     4309.60    139.55 o 
  -3  -4   9     3597.09     3571.65    113.76 o 
  -2  -4   9     4492.17     4491.04    111.20 o 
  -1  -4   9     1362.14     1366.69     29.19 o 
   0  -4   9     1528.78     1477.89     31.58 o 
   1  -4   9      213.35      232.01      8.02 o 
   2  -4   9      225.76      231.66      7.82 o 
   3  -4   9        1.73       15.14      4.72 o 
   4  -4   9      167.51      184.02      9.61 o 
   5  -4   9      115.41      152.98     26.58 o 
  -6  -3   9      844.42      843.38     42.91 o 
  -5  -3   9      242.98      297.21     32.62 o 
  -4  -3   9       32.26       37.25      3.19 o 
  -3  -3   9     1240.98     1217.91     39.98 o 
  -2  -3   9     1123.45     1124.91     23.79 o 
  -1  -3   9     4284.79     4276.83    105.63 o 
   0  -3   9     4028.32     3873.13     97.61 o 
   1  -3   9     2869.00     2699.49    148.47 o 
   2  -3   9     2690.70     2644.90     54.55 o 
   3  -3   9     2360.87     2402.97     58.74 o 
   4  -3   9     1069.65     1078.09     60.92 o 
   5  -3   9     1765.27     1733.67     98.65 o 
   6  -3   9      401.45      381.21     43.08 o 
  -6  -2   9     2069.47     1976.80     90.89 o 
  -5  -2   9     2031.34     1998.89     75.28 o 
  -4  -2   9     1257.98     1292.94     48.38 o 
  -3  -2   9     2699.86     2714.51     65.32 o 
  -2  -2   9     1452.34     1485.80     30.86 o 
  -1  -2   9     1795.76     1792.35     37.59 o 
   0  -2   9     2337.81     2362.38     48.04 o 
   1  -2   9     1980.50     1947.40     38.58 o 
   2  -2   9     1972.67     1982.54     38.45 o 
   3  -2   9      855.81      889.38     23.73 o 
   4  -2   9       71.35       89.69     17.96 o 
   5  -2   9       48.56     1108.14     50.23 o 
   6  -2   9      187.37      232.60     38.52 o 
  -7  -1   9       35.97       44.59     23.47 o 
  -6  -1   9      558.18      564.62     33.11 o 
  -5  -1   9       19.15       27.79     10.57 o 
  -4  -1   9      166.77      184.98     16.00 o 
  -3  -1   9      426.20      431.44     22.30 o 
  -2  -1   9      529.69      515.31     21.45 o 
  -1  -1   9     1934.44     1964.48     47.24 o 
   0  -1   9      526.88      542.06     17.22 o 
   1  -1   9     4979.64     5044.41    134.26 o 
   2  -1   9     1702.98     1720.15     35.55 o 
   3  -1   9     6564.68     7335.27    331.12 o 
   4  -1   9     2154.81     2204.56    107.18 o 
   6  -1   9     1699.77     1755.93    101.10 o 
  -7   0   9      919.16      925.90     45.66 o 
  -6   0   9     1477.28     1536.86     65.07 o 
  -5   0   9     2288.02     2311.97     83.73 o 
  -4   0   9     2077.96     2124.09     74.11 o 
  -3   0   9     7515.41     7438.37    271.86 o 
  -2   0   9     2285.27     2341.49     73.91 o 
  -1   0   9     2961.75     2997.88     73.96 o 
   0   0   9     4279.46     4274.60    114.38 o 
   1   0   9     2583.27     2676.78     62.48 o 
   2   0   9      290.67      287.86      8.41 o 
   3   0   9      143.21      150.60      4.47 o 
   4   0   9      400.75      416.30     32.74 o 
   6   0   9     1253.83     1380.56     86.03 o 
  -7   1   9       85.94       97.52     16.61 o 
  -6   1   9      575.00      593.88     33.53 o 
  -5   1   9       14.76       17.42     10.54 o 
  -4   1   9      160.66      173.68     16.07 o 
  -3   1   9      486.89      514.95     32.74 o 
  -2   1   9      655.87      623.84     45.57 o 
  -1   1   9     2161.07     2258.68     93.32 o 
   0   1   9      596.94      626.41     18.84 o 
   1   1   9     5263.52     5283.80    166.93 o 
   2   1   9     1396.28     1377.02     31.16 o 
   3   1   9     6377.68     6546.57    177.83 o 
   4   1   9     1924.55     2033.84    101.99 o 
   5   1   9     3019.96     3058.39    158.24 o 
   6   1   9     1506.19     1575.57     94.94 o 
  -6   2   9     2033.18     2226.72    456.50 o 
  -5   2   9     2127.26     2185.32     87.58 o 
  -4   2   9     1244.12     1254.29     65.69 o 
  -3   2   9     2775.36     2795.78    152.99 o 
  -2   2   9     1366.11     1364.02     64.11 o 
  -1   2   9     1846.22     1776.89     92.03 o 
   0   2   9     2053.55     2052.16     60.45 o 
   1   2   9     1869.96     1778.51     56.23 o 
   2   2   9     1776.21     1725.43     53.95 o 
   3   2   9      848.93      838.86     24.36 o 
   4   2   9       72.73       81.82     18.66 o 
   5   2   9       46.24       54.12     31.99 o 
   6   2   9      163.53     1001.12     77.06 o 
  -6   3   9      891.56      863.02     57.65 o 
  -5   3   9      220.90      208.08     48.49 o 
  -4   3   9       30.31       30.27     24.43 o 
  -3   3   9     1233.51     1167.10     59.40 o 
  -2   3   9      938.61      913.58     48.10 o 
  -1   3   9     4287.36     4263.92    195.80 o 
   0   3   9     3868.64     3579.26    159.23 o 
   1   3   9     2746.65     2682.48     84.82 o 
   2   3   9     2460.22     2379.24     76.63 o 
   3   3   9     2481.89     2545.01     78.58 o 
   4   3   9     1113.77     1151.30     85.97 o 
   5   3   9     1978.43     2048.42    107.49 o 
   6   3   9      421.61      424.06     69.22 o 
  -6   4   9     1825.40     1802.83    102.56 o 
  -5   4   9     2544.62     2496.75    128.35 o 
  -4   4   9     4256.09     4053.57    204.00 o 
  -3   4   9     3735.50     3616.30    173.34 o 
  -2   4   9     4463.79     4318.99    230.87 o 
  -1   4   9     1529.01     1505.04     66.05 o 
   0   4   9     1492.84     1446.04     76.10 o 
   2   4   9      179.98      185.74     11.26 o 
   3   4   9        0.70        7.09      4.63 o 
   4   4   9      164.77      167.69     14.91 o 
   5   4   9      121.14      132.56     27.53 o 
  -6   5   9       93.74       87.95     22.51 o 
  -5   5   9       54.60       81.20     19.88 o 
  -4   5   9      383.37      379.88     33.49 o 
  -3   5   9      216.08      224.46     22.87 o 
  -2   5   9      269.90      271.93     26.59 o 
  -1   5   9      453.53      456.49     41.42 o 
   0   5   9     1069.65     1058.37     48.93 o 
   1   5   9      622.52      648.29     41.79 o 
   2   5   9     2021.10     1987.26     79.82 o 
   3   5   9     2715.01     2807.02     92.96 o 
   4   5   9     2406.62     2500.62     81.54 o 
   5   5   9     3254.10     3369.52    176.42 o 
  -5   6   9      620.01      595.66     46.70 o 
  -4   6   9      972.66     1022.88     61.58 o 
  -3   6   9     1360.99     1340.35     72.65 o 
  -2   6   9     2247.75     2167.95    105.93 o 
  -1   6   9     1751.47     1722.53     56.85 o 
   0   6   9     2256.36     2242.03     71.44 o 
   1   6   9     1599.28     1584.23     51.52 o 
   2   6   9      982.20      962.99     56.25 o 
   3   6   9      207.92      199.14     16.62 o 
   4   6   9       25.81       42.49     10.60 o 
   5   6   9      445.80      454.21     46.65 o 
  -5   7   9      429.98      436.13     41.29 o 
  -4   7   9       20.22       26.49     14.69 o 
  -3   7   9      182.96      192.65     24.23 o 
  -2   7   9      651.66      640.94     28.75 o 
  -1   7   9      519.89      541.56     27.58 o 
   0   7   9     2251.96     2209.07     71.62 o 
   1   7   9     1455.28     1456.55     46.67 o 
   2   7   9     3374.09     3292.21    108.76 o 
   3   7   9     2282.88     2293.22     69.22 o 
   4   7   9     2135.12     2160.91    101.20 o 
  -4   8   9     2160.56     2161.64    115.31 o 
  -3   8   9     2336.17     2296.14     83.31 o 
  -2   8   9     1183.81     1225.85     53.22 o 
  -1   8   9      655.27      652.71     28.07 o 
   0   8   9     1028.05     1004.58     37.52 o 
   1   8   9      555.77      544.68     27.43 o 
   2   8   9      387.98      397.04     18.34 o 
   3   8   9      215.25      221.92     12.89 o 
   4   8   9       63.46       88.57     17.32 o 
  -3   9   9       36.59       36.31     13.25 o 
  -2   9   9      659.35      641.03     31.89 o 
  -1   9   9      445.98      461.95     28.33 o 
   0   9   9     1004.60      985.50     37.91 o 
   1   9   9      715.93      722.86     28.43 o 
   2   9   9     1719.02     1729.14     63.99 o 
   3   9   9      692.17      686.28     31.89 o 
  -2  10   9     1676.23     1688.49     66.75 o 
  -1  10   9     1065.47     1064.03     49.53 o 
   0  10   9      901.25      894.47     42.24 o 
   1  10   9      644.52      621.69     28.12 o 
  -2  -9  10     3880.88     3834.93    112.48 o 
  -1  -9  10     2513.16     2594.71     75.15 o 
   0  -9  10     2546.77     2517.66     77.02 o 
   1  -9  10     1215.96     1223.34     37.79 o 
  -3  -8  10      436.56      429.93     20.76 o 
  -2  -8  10        2.35        3.78      5.52 o 
  -1  -8  10      163.83      157.94     13.60 o 
   0  -8  10      590.83      616.48     27.20 o 
   1  -8  10      352.40      356.92     16.13 o 
   2  -8  10     1712.46     1741.82     48.45 o 
   3  -8  10      958.90     1006.56     39.97 o 
  -4  -7  10      766.91      790.02     30.71 o 
  -3  -7  10     1146.82     1188.70     36.06 o 
  -2  -7  10     1013.33     1007.88     33.53 o 
  -1  -7  10      782.14      786.83     27.39 o 
   0  -7  10      976.81      949.50     30.88 o 
   1  -7  10      734.11      740.58     23.33 o 
   2  -7  10     1396.91     1412.86     40.92 o 
   3  -7  10      860.61      841.33     32.67 o 
  -5  -6  10      517.93      555.28     45.80 o 
  -4  -6  10      315.86      313.02     15.36 o 
  -3  -6  10      319.43      313.53     45.15 o 
  -2  -6  10       68.37       74.50      8.43 o 
  -1  -6  10      539.23      518.65     20.16 o 
   0  -6  10      150.15      149.72     10.62 o 
   1  -6  10      170.84      183.58     10.13 o 
   2  -6  10      921.51      921.84     22.64 o 
   3  -6  10      404.04      424.56     16.99 o 
   4  -6  10      895.14      955.18     44.87 o 
  -5  -5  10      889.48      918.74     61.82 o 
  -4  -5  10     1951.77     1990.72     65.93 o 
  -3  -5  10     2244.40     2231.30     68.09 o 
  -2  -5  10     2366.77     2432.54     60.94 o 
  -1  -5  10     2998.86     3028.45     70.01 o 
   0  -5  10     3105.63     3049.96     68.51 o 
   1  -5  10     1651.30     1643.83     37.69 o 
   2  -5  10      978.25      992.92     24.11 o 
   3  -5  10      700.68      689.63     22.40 o 
   4  -5  10      221.86      234.80     21.59 o 
  -6  -4  10      798.52      813.28     47.57 o 
  -5  -4  10      891.07      924.69     60.27 o 
  -4  -4  10      331.31      361.80     33.85 o 
  -3  -4  10      269.04      273.59     15.16 o 
  -2  -4  10      531.66      520.68     13.79 o 
  -1  -4  10       20.98       18.49      4.23 o 
   0  -4  10      798.98      789.27     20.64 o 
   1  -4  10      733.02      772.94     18.06 o 
   2  -4  10     1544.95     1507.24     28.91 o 
   3  -4  10     1785.47     1784.08     37.01 o 
   4  -4  10     1600.69     1663.87     89.99 o 
   5  -4  10     2207.27     2164.56    123.41 o 
  -6  -3  10      748.79      940.90    203.52 o 
  -5  -3  10     1502.88     1519.18     62.08 o 
  -4  -3  10     2034.55     1980.40     72.80 o 
  -3  -3  10     2881.40     2928.88     90.42 o 
  -2  -3  10     2714.17     2727.18     64.50 o 
  -1  -3  10     3705.47     3662.61     90.03 o 
   0  -3  10     3717.97     3632.01     80.64 o 
   1  -3  10     1813.79     1790.81     41.91 o 
   2  -3  10     1614.37     1588.75     33.39 o 
   3  -3  10     1109.18     1104.35     32.06 o 
   4  -3  10      143.18      152.09     23.26 o 
   5  -3  10      175.74      344.16     35.88 o 
  -6  -2  10     1970.43     2086.03     85.92 o 
  -5  -2  10     1012.93      996.01     45.25 o 
  -4  -2  10     1466.90     1536.16    107.04 o 
  -3  -2  10      188.56      197.60     16.46 o 
  -2  -2  10      306.28      307.14      6.95 o 
  -1  -2  10      572.00      567.93     14.68 o 
   0  -2  10      945.92      930.17     20.59 o 
   1  -2  10     3627.43     3536.95     76.47 o 
   2  -2  10     2691.70     2701.88     62.18 o 
   3  -2  10     3955.63     4115.27     97.68 o 
   4  -2  10     1393.86     1436.27     77.56 o 
   5  -2  10     2863.52     2932.33    156.24 o 
  -6  -1  10      927.94      955.72     63.63 o 
  -5  -1  10     1572.27     1542.27     61.08 o 
  -4  -1  10      832.73     1101.03     81.43 o 
  -3  -1  10     3427.98     3434.05    117.01 o 
  -2  -1  10     2556.27     2598.62     84.35 o 
  -1  -1  10     2545.47     2598.77     64.44 o 
   0  -1  10     2690.55     2684.75     66.92 o 
   1  -1  10     1800.94     1838.32     42.65 o 
   2  -1  10     1252.07     1269.70     29.29 o 
   3  -1  10     1736.39     1802.02     37.96 o 
   4  -1  10      152.91      212.42     24.14 o 
   5  -1  10      130.11      121.26     25.22 o 
  -6   0  10      384.58      412.75     39.74 o 
  -5   0  10        3.47        6.77      8.61 o 
  -4   0  10       86.02      102.58     20.75 o 
  -3   0  10      370.63      409.66     26.92 o 
  -2   0  10        9.02       14.98      6.79 o 
  -1   0  10      618.19      616.39     18.08 o 
   0   0  10       22.74       24.04      4.10 o 
   1   0  10       28.56       34.96      4.89 o 
   2   0  10        7.57       36.03     10.84 o 
   3   0  10      580.23      604.02     15.85 o 
   4   0  10      546.05      508.80     37.45 o 
   5   0  10     2009.61     2003.16    109.91 o 
  -6   1  10      876.19      851.38     61.26 o 
  -5   1  10     1594.66     1551.56     61.46 o 
  -4   1  10      788.32      804.78     42.50 o 
  -3   1  10     3328.42     3302.44    113.21 o 
  -2   1  10     2527.95     2581.79    117.73 o 
  -1   1  10     2634.65     2722.62    135.37 o 
   0   1  10     2785.20     2735.40     89.00 o 
   1   1  10     1895.12     1898.78     44.68 o 
   2   1  10     1234.36     1211.63     27.75 o 
   3   1  10     1800.90     1829.49     39.50 o 
   4   1  10      141.84      146.65     23.62 o 
   5   1  10      104.44      129.12     25.22 o 
  -6   2  10     2040.95     2092.61     84.86 o 
  -5   2  10     1077.96     1070.13     46.49 o 
  -4   2  10     1513.49     1475.99     77.58 o 
  -3   2  10      210.41      217.68     22.59 o 
  -2   2  10      325.80      322.07     24.46 o 
  -1   2  10      565.53      550.01     31.17 o 
   0   2  10      864.77      862.87     27.40 o 
   1   2  10     3837.74     3708.40    119.33 o 
   2   2  10     2708.41     2602.80     82.70 o 
   3   2  10     4025.31     4088.25    105.32 o 
   4   2  10     1367.76     1390.06     75.13 o 
   5   2  10     2820.54     2867.94    153.48 o 
  -6   3  10      733.63      742.93     41.56 o 
  -5   3  10     1578.60     1462.25     83.01 o 
  -4   3  10     2032.47     1936.98     99.17 o 
  -3   3  10     2992.56     2945.58    142.41 o 
  -2   3  10     2713.03     2730.01    125.99 o 
  -1   3  10     3700.50     3640.07    168.30 o 
   0   3  10     3722.76     3573.44    160.30 o 
   1   3  10     1825.55     1788.86     54.34 o 
   2   3  10     1498.85     1448.44     48.91 o 
   3   3  10     1063.46     1079.70     34.22 o 
   4   3  10      110.80      130.94     22.86 o 
   5   3  10      170.05      160.96     31.86 o 
  -6   4  10      803.53      793.43     58.41 o 
  -5   4  10      804.99      776.18     54.33 o 
  -4   4  10      350.69      357.70     32.97 o 
  -3   4  10      240.69      211.87     26.02 o 
  -2   4  10      532.38      502.69     50.23 o 
  -1   4  10       35.79       27.51     10.20 o 
   0   4  10      670.80      653.31     49.22 o 
   1   4  10      736.40      720.77     34.44 o 
   2   4  10     1439.05     1386.62     49.39 o 
   3   4  10     1792.27     1840.75     57.44 o 
   4   4  10     1511.85     1544.88     84.73 o 
   5   4  10     2362.64     2313.33    126.40 o 
  -5   5  10      854.05      845.15     57.99 o 
  -4   5  10     2003.72     1934.98    103.02 o 
  -3   5  10     2064.14     1970.54    102.50 o 
  -2   5  10     2131.70     2079.90    104.52 o 
  -1   5  10     3082.50     2937.44    160.35 o 
   0   5  10     2694.39     2495.77    117.40 o 
   1   5  10     1687.19     1636.28     72.71 o 
   2   5  10     1008.94     1023.50     58.06 o 
   3   5  10      812.57      814.23     29.48 o 
   4   5  10      264.93      280.29     32.02 o 
  -5   6  10      490.32      485.84     43.74 o 
  -4   6  10      397.09      378.89     34.70 o 
  -3   6  10      274.86      283.33     29.52 o 
  -2   6  10       70.01       56.39     16.69 o 
  -1   6  10      595.95      526.69     33.79 o 
   0   6  10      122.66      117.88     17.19 o 
   1   6  10      206.91      220.43     18.60 o 
   2   6  10      903.52      894.33     43.66 o 
   3   6  10      430.78      448.89     26.64 o 
  -4   7  10      774.37      810.05     56.13 o 
  -3   7  10     1284.41     1297.10     72.68 o 
  -2   7  10     1174.89     1197.59     63.35 o 
  -1   7  10      991.90      994.36     52.07 o 
   0   7  10      973.34      932.28     49.80 o 
   1   7  10      832.29      857.16     43.75 o 
   2   7  10     1314.15     1323.99     64.89 o 
   3   7  10      853.25      834.57     44.87 o 
  -3   8  10      415.70      436.78     39.01 o 
  -2   8  10        2.55        7.47      7.97 o 
  -1   8  10      177.02      173.96     18.55 o 
   0   8  10      565.59      562.88     26.36 o 
   1   8  10      418.48      422.83     20.00 o 
   2   8  10     1669.57     1669.60     55.60 o 
   3   8  10     1059.39     1082.84     76.77 o 
  -2   9  10     3886.75     3739.25    141.02 o 
  -1   9  10     2504.29     2549.06    113.53 o 
   0   9  10     2657.88     2609.54     98.67 o 
   1   9  10     1238.87     1225.31     45.40 o 
  -2  -8  11     1959.91     1957.01     66.32 o 
  -1  -8  11     1604.47     1620.71     52.44 o 
   0  -8  11     2607.65     2573.70     77.16 o 
   1  -8  11     1773.61     1769.84     51.36 o 
  -3  -7  11     1326.05     1377.26     48.93 o 
  -2  -7  11      637.58      637.75     25.85 o 
  -1  -7  11       65.96       68.88     10.04 o 
   0  -7  11       85.58       87.25      9.27 o 
   1  -7  11      111.23      114.81      8.98 o 
   2  -7  11      720.86      760.72     24.22 o 
  -4  -6  11     1316.65     1332.94     79.79 o 
  -3  -6  11     1160.04     1173.98     45.52 o 
  -2  -6  11     1458.62     1471.64     53.29 o 
  -1  -6  11     1138.19     1151.19     27.25 o 
   0  -6  11     1734.92     1756.82     44.07 o 
   1  -6  11     1035.12     1020.09     28.43 o 
   2  -6  11     1036.94     1043.65     25.53 o 
   3  -6  11      900.47      946.66     33.73 o 
  -5  -5  11     1698.22     1786.14    105.65 o 
  -4  -5  11     1005.40      987.38     63.88 o 
  -3  -5  11      686.58      697.62     24.54 o 
  -2  -5  11      228.80      226.13      7.94 o 
  -1  -5  11      542.19      535.51     17.17 o 
   0  -5  11       97.28      101.21      7.71 o 
   1  -5  11      132.23      124.86      8.62 o 
   2  -5  11      229.23      232.12      9.65 o 
   3  -5  11      186.93      191.37     22.88 o 
   4  -5  11      280.63      298.11     23.46 o 
  -5  -4  11      180.46      180.71     22.15 o 
  -4  -4  11      536.76      615.59     45.83 o 
  -3  -4  11     2102.42     2116.08     64.44 o 
  -2  -4  11     1330.21     1335.08     33.37 o 
  -1  -4  11     2294.73     2261.64     55.05 o 
   0  -4  11     3009.63     3018.29     76.44 o 
   1  -4  11     3490.72     3467.88     78.31 o 
   2  -4  11     2759.65     2660.55     63.12 o 
   3  -4  11     1949.67     2013.75     80.81 o 
   4  -4  11      964.98     1030.46     62.08 o 
  -5  -3  11      793.91      839.44     47.68 o 
  -4  -3  11     1413.74     1423.27     56.95 o 
  -3  -3  11      970.17     1010.23     26.12 o 
  -2  -3  11     1014.24     1036.39     21.67 o 
  -1  -3  11      732.82      752.47     19.11 o 
   0  -3  11      292.95      292.28     10.96 o 
   1  -3  11       41.03       40.44      5.94 o 
   2  -3  11      497.67      497.03     16.41 o 
   3  -3  11     1118.21     1150.76     62.56 o 
   4  -3  11      867.20     1156.01     66.21 o 
  -5  -2  11      367.99      503.21     85.73 o 
  -4  -2  11      857.50      897.64     39.99 o 
  -3  -2  11     1699.29     1704.38     61.75 o 
  -2  -2  11     1314.90     1317.05     51.78 o 
  -1  -2  11     2676.23     2649.09     67.28 o 
   0  -2  11     2532.41     2431.29     59.36 o 
   1  -2  11     2709.87     2692.42     65.60 o 
   2  -2  11     1690.63     1658.80     38.32 o 
   3  -2  11     3025.80     3049.63    146.18 o 
   4  -2  11     1025.31     1797.96    116.87 o 
  -5  -1  11      524.02      526.87     31.71 o 
  -4  -1  11     1474.59     1485.52     58.35 o 
  -3  -1  11      670.81      656.68     36.45 o 
  -2  -1  11     1363.85     1360.66     53.98 o 
  -1  -1  11       87.43      104.78      6.91 o 
   0  -1  11      584.72      592.29     16.43 o 
   1  -1  11      684.75      678.91     19.18 o 
   2  -1  11       24.70       27.57      5.31 o 
   3  -1  11     1226.02     1222.71     64.67 o 
   4  -1  11      826.93      846.23     54.81 o 
   5  -1  11     1117.43     2507.68    151.15 o 
  -5   0  11      495.87      496.42     30.42 o 
  -4   0  11      393.41      452.43     26.29 o 
  -3   0  11     2906.69     2776.36     96.86 o 
  -2   0  11     1676.16     1674.11     57.26 o 
  -1   0  11     3455.17     3443.98     87.34 o 
   0   0  11     1941.78     1949.58     49.28 o 
   1   0  11     1946.98     1969.40     49.04 o 
   2   0  11      736.89      769.67     20.07 o 
   3   0  11      758.75      811.29     46.83 o 
   4   0  11      175.03      211.14     26.49 o 
   5   0  11      373.80      589.84     50.69 o 
  -5   1  11      541.84      523.96     31.59 o 
  -4   1  11     1676.11     1668.65     62.20 o 
  -3   1  11      800.74      811.66     34.01 o 
  -2   1  11     1453.49     1436.13     49.70 o 
  -1   1  11      116.64      130.13     11.09 o 
   0   1  11      601.05      593.81     16.96 o 
   1   1  11      677.27      666.34     19.71 o 
   2   1  11       30.23       38.41      4.27 o 
   3   1  11     1253.00     1229.11     63.98 o 
   4   1  11      819.99      900.98     55.07 o 
   5   1  11     1236.41     1244.40     82.10 o 
  -5   2  11      372.85      547.36    158.51 o 
  -4   2  11      771.53      832.25     39.24 o 
  -3   2  11     1684.73     1699.39     87.09 o 
  -2   2  11     1101.90     1120.48     80.10 o 
  -1   2  11     2492.91     2493.81    115.83 o 
   0   2  11     2461.10     2494.80     75.46 o 
   1   2  11     2767.38     2713.91     83.06 o 
   2   2  11     1808.36     1756.52     44.16 o 
   3   2  11     3055.67     2850.13     73.67 o 
   4   2  11     1176.79     1210.71     71.88 o 
   5   2  11     1551.49     1540.43     92.61 o 
  -5   3  11      777.13      706.87     54.10 o 
  -4   3  11     1433.51     1417.98     78.50 o 
  -3   3  11      813.72      833.53     52.80 o 
  -2   3  11     1071.29     1056.47     54.99 o 
  -1   3  11      651.03      669.40     38.92 o 
   0   3  11      319.90      311.86     32.92 o 
   1   3  11       55.85       62.78      8.70 o 
   2   3  11      421.80      411.38     21.88 o 
   3   3  11     1057.44     1063.10     38.38 o 
   4   3  11      739.54      754.84     55.10 o 
  -5   4  11      221.26      246.42     30.86 o 
  -4   4  11      623.61      622.83     46.15 o 
  -3   4  11     2196.33     2120.20    107.10 o 
  -2   4  11     1513.84     1527.75     73.92 o 
  -1   4  11     2451.18     2380.63    130.92 o 
   0   4  11     3090.40     3026.42    137.79 o 
   1   4  11     3699.19     3609.67    160.58 o 
   2   4  11     2656.46     2596.48     89.72 o 
   3   4  11     1985.02     1977.60     76.84 o 
   4   4  11      866.26      868.40     58.42 o 
  -4   5  11     1065.09      994.52     63.60 o 
  -3   5  11      612.26      597.42     44.46 o 
  -2   5  11      283.76      263.28     25.47 o 
  -1   5  11      478.36      445.49     33.08 o 
   0   5  11       91.12       88.62     14.88 o 
   1   5  11      161.58      168.68     15.94 o 
   2   5  11      246.72      240.19     18.55 o 
   3   5  11      264.07      263.29     15.99 o 
   4   5  11      191.68      182.37     31.65 o 
  -4   6  11     1315.28     1277.87     79.01 o 
  -3   6  11     1129.90     1110.70     68.16 o 
  -2   6  11     1387.49     1334.63     74.58 o 
  -1   6  11     1124.55     1039.95     57.53 o 
   0   6  11     1610.10     1592.97     78.97 o 
   1   6  11      991.45      953.76     49.71 o 
   2   6  11      887.36      867.36     46.21 o 
   3   6  11      913.16      910.82     62.21 o 
  -3   7  11     1360.91     1412.88     82.49 o 
  -2   7  11      731.21      708.87     47.59 o 
  -1   7  11      100.87      120.91     18.39 o 
   0   7  11       88.77      100.33     17.12 o 
   1   7  11      103.52      112.94     17.70 o 
   2   7  11      684.29      675.25     41.21 o 
  -2   8  11     1916.71     1901.84    105.23 o 
  -1   8  11     1633.51     1619.92    115.29 o 
   0   8  11     2658.12     2611.65    157.98 o 
   1   8  11     1865.23     1790.80     92.09 o 
  -2  -7  12     1285.37     1301.82     60.68 o 
  -1  -7  12     1044.51     1088.89     34.64 o 
   0  -7  12     2033.38     2058.92     49.72 o 
   1  -7  12     1301.89     1336.30     35.90 o 
  -3  -6  12     2587.13     2635.29    139.94 o 
  -2  -6  12     1771.72     1735.38     72.88 o 
  -1  -6  12     1267.86     1251.88     33.78 o 
   0  -6  12      895.34      905.96     29.19 o 
   1  -6  12      349.16      335.54     14.23 o 
   2  -6  12       53.30       29.09     17.52 o 
  -4  -5  12       57.97       74.31     23.03 o 
  -3  -5  12      225.50      244.68     29.06 o 
  -2  -5  12      894.13      880.51     42.02 o 
  -1  -5  12     1815.30     1755.98     47.28 o 
   0  -5  12     2274.47     2264.29     59.17 o 
   1  -5  12     2021.61     1981.69     49.63 o 
   2  -5  12     2761.94     2723.40    103.15 o 
   3  -5  12     1604.35     1524.17     84.30 o 
  -4  -4  12     1205.55     1176.12     52.43 o 
  -3  -4  12      847.94      882.71     38.87 o 
  -2  -4  12      421.60      427.77     15.84 o 
  -1  -4  12      556.18      563.02     14.63 o 
   0  -4  12      415.53      419.38     12.77 o 
   1  -4  12      243.25      238.43     10.28 o 
   2  -4  12      105.28      110.08      6.40 o 
   3  -4  12       49.37       53.24     17.80 o 
  -4  -3  12      429.57      449.07     28.49 o 
  -3  -3  12      687.09      702.36     33.65 o 
  -2  -3  12      317.19      319.04     22.87 o 
  -1  -3  12     1689.07     1642.99     35.38 o 
   0  -3  12      807.30      806.49     25.97 o 
   1  -3  12     1532.41     1527.88     43.39 o 
   2  -3  12     1591.74     1553.56     39.31 o 
   3  -3  12     1586.05     1600.36     83.37 o 
  -5  -2  12      676.63      698.93     37.69 o 
  -4  -2  12     1825.84     1833.99    102.76 o 
  -3  -2  12      959.75     1035.62     60.40 o 
  -2  -2  12     1860.82     1852.25     84.78 o 
  -1  -2  12      562.70      556.31     18.18 o 
   0  -2  12     1209.59     1215.57     32.78 o 
   1  -2  12      179.18      187.22      8.82 o 
   2  -2  12       89.20       94.35      6.93 o 
   3  -2  12      127.21      143.28     20.29 o 
   4  -2  12       49.69       52.72     20.28 o 
  -5  -1  12      222.78      276.95     37.86 o 
  -4  -1  12       28.35       28.78     20.18 o 
  -3  -1  12      523.07      579.80     42.07 o 
  -2  -1  12      469.68      475.85     24.07 o 
  -1  -1  12     1398.36     1394.62     37.63 o 
   0  -1  12     2103.34     2091.41     51.34 o 
   1  -1  12     1821.71     1837.78     44.49 o 
   2  -1  12     2208.88     2162.47     52.39 o 
   3  -1  12     3117.02     3159.92    155.63 o 
   4  -1  12      858.81      895.21     56.30 o 
  -4   0  12     2928.34     2943.38    110.10 o 
  -3   0  12     1435.69     1438.93     54.63 o 
  -2   0  12     2368.05     2278.16     78.15 o 
  -1   0  12      625.87      612.15     25.14 o 
   0   0  12     1162.78     1111.07     28.86 o 
   1   0  12       45.92       61.99      6.83 o 
   2   0  12       55.93       60.94      5.22 o 
   3   0  12      179.42      197.08     23.55 o 
   4   0  12       44.86       32.69     16.18 o 
  -5   1  12      229.88      306.14     36.30 o 
  -4   1  12       48.10       84.08     14.39 o 
  -3   1  12      548.69      570.96     29.56 o 
  -2   1  12      477.87      471.14     27.03 o 
  -1   1  12     1306.05     1282.76     45.08 o 
   0   1  12     1938.79     1944.72     52.28 o 
   1   1  12     1708.68     1721.31     45.68 o 
   2   1  12     1941.44     1913.49     49.62 o 
   3   1  12     3012.94     2990.24    149.01 o 
   4   1  12      794.02      772.40     52.76 o 
  -5   2  12      592.52      618.73     36.95 o 
  -4   2  12     1850.16     1823.36     71.91 o 
  -3   2  12      889.09      926.58     47.62 o 
  -2   2  12     1947.36     1954.01     93.96 o 
  -1   2  12      494.67      461.91     48.15 o 
   0   2  12     1317.11     1319.02     74.31 o 
   1   2  12      212.03      217.35     10.04 o 
   2   2  12       96.75      110.11      8.88 o 
   3   2  12      112.73      102.71     20.26 o 
   4   2  12       27.60      169.89     36.42 o 
  -4   3  12      388.89      386.31     38.35 o 
  -3   3  12      679.51      653.19     67.47 o 
  -2   3  12      352.47      364.35     29.51 o 
  -1   3  12     1871.48     1792.24     83.62 o 
   0   3  12      767.80      760.82     40.40 o 
   1   3  12     1849.76     1760.94     58.17 o 
   2   3  12     1654.46     1615.03     62.54 o 
   3   3  12     1678.72     1597.64     83.61 o 
  -4   4  12     1272.04     1256.05     74.82 o 
  -3   4  12      763.09      736.52     75.23 o 
  -2   4  12      424.21      420.00     33.60 o 
  -1   4  12      445.49      423.52     33.15 o 
   0   4  12      420.31      427.38     28.23 o 
   1   4  12      187.09      205.52     29.76 o 
   2   4  12       99.78      104.74     14.27 o 
   3   4  12       52.63       77.26     18.80 o 
  -4   5  12       74.04      102.09     23.34 o 
  -3   5  12      267.43      243.60     49.57 o 
  -2   5  12      881.58      849.86     52.94 o 
  -1   5  12     1957.99     1879.23     93.20 o 
   0   5  12     2299.44     2232.09    106.07 o 
   1   5  12     2096.85     2075.79     94.93 o 
   2   5  12     2722.37     2677.18    140.06 o 
  -3   6  12     2614.59     2533.44    137.71 o 
  -2   6  12     1858.13     1819.08     97.06 o 
  -1   6  12     1323.44     1251.73     67.84 o 
   0   6  12      970.65      936.34     52.21 o 
   1   6  12      319.65      279.69     25.82 o 
   2   6  12       59.33       64.93     12.29 o 
  -2   7  12     1191.86     1154.13     71.25 o 
  -1   7  12      986.86      957.75     61.13 o 
   0   7  12     1828.32     1736.12     94.17 o 
   1   7  12     1188.86     1185.57     64.83 o 
  -2  -5  13     1216.99     1218.63     77.33 o 
  -1  -5  13      768.18      747.14     24.82 o 
   0  -5  13      979.47      983.22     25.07 o 
   1  -5  13      658.81      659.85     19.89 o 
  -3  -4  13       28.22       25.44     13.84 o 
  -2  -4  13      231.44      252.51     29.85 o 
  -1  -4  13      485.22      468.52     17.54 o 
   0  -4  13      490.18      496.72     14.70 o 
   1  -4  13      954.45      914.58     30.28 o 
   2  -4  13     1089.74     1061.81     58.39 o 
  -3  -3  13     1676.27     1626.57     69.41 o 
  -2  -3  13     1661.83     1645.77    112.56 o 
  -1  -3  13     1552.38     1469.87     80.66 o 
   0  -3  13      966.04      927.23     25.62 o 
   1  -3  13      587.09      581.04     21.31 o 
   2  -3  13      553.67      552.68     35.65 o 
  -4  -2  13      133.06      190.80     29.76 o 
  -3  -2  13      545.81      562.53     30.65 o 
  -2  -2  13      388.61      413.63     44.06 o 
  -1  -2  13      725.07      717.87     29.43 o 
   0  -2  13      679.44      697.94     29.42 o 
   1  -2  13      655.60      665.35     20.78 o 
   2  -2  13      525.01      548.24     33.97 o 
  -4  -1  13     1922.30     1912.92     77.16 o 
  -3  -1  13     1410.18     1441.93     73.49 o 
  -2  -1  13     2240.58     2243.60     90.73 o 
  -1  -1  13     1300.28     1275.71     35.38 o 
   0  -1  13     1813.33     1793.45     48.91 o 
   1  -1  13      679.85      666.94     20.73 o 
   2  -1  13      770.14      754.77     43.40 o 
   3  -1  13      239.45      971.66     74.89 o 
  -4   0  13      494.93      482.50     43.14 o 
  -3   0  13      291.75      290.64     21.64 o 
  -2   0  13      254.81      276.08     19.40 o 
  -1   0  13      196.48      211.74     15.24 o 
   0   0  13      526.40      529.58     19.23 o 
   1   0  13     1764.79     1754.86     44.57 o 
   2   0  13     2565.11     2490.61    120.13 o 
   3   0  13     2384.14     2422.83    153.62 o 
  -4   1  13     1850.32     1860.69    103.70 o 
  -3   1  13     1366.37     1347.16     55.13 o 
  -2   1  13     2397.92     2337.31     82.46 o 
  -1   1  13     1151.50     1155.30     49.06 o 
   0   1  13     1915.73     1930.99     52.32 o 
   1   1  13      692.20      659.32     21.61 o 
   2   1  13      773.79      772.46     44.54 o 
   3   1  13      253.27      483.37     66.13 o 
  -4   2  13      114.32      159.06     31.25 o 
  -3   2  13      540.29      555.46     33.97 o 
  -2   2  13      443.62      446.44     24.81 o 
  -1   2  13      776.92      782.17     32.16 o 
   0   2  13      687.94      677.02     27.06 o 
   1   2  13      688.88      694.39     22.99 o 
   2   2  13      491.23      473.34     15.70 o 
  -3   3  13     1593.80     1527.16     86.36 o 
  -2   3  13     1715.15     1683.33     88.31 o 
  -1   3  13     1345.77     1279.52     68.28 o 
   0   3  13     1003.97      935.83     49.04 o 
   1   3  13      491.72      483.22     42.36 o 
   2   3  13      530.09      515.05     17.43 o 
  -3   4  13       26.03       26.83     15.71 o 
  -2   4  13      188.97      190.18     25.93 o 
  -1   4  13      444.34      426.47     33.75 o 
   0   4  13      424.18      438.74     31.24 o 
   1   4  13      968.44      941.04     63.18 o 
   2   4  13     1058.72     1025.43     48.99 o 
  -2   5  13     1392.84     1363.60     75.52 o 
  -1   5  13      786.67      771.72     48.23 o 
   0   5  13     1127.12     1089.86     56.76 o 
   1   5  13      690.42      713.47     56.43 o 
  -1  -3  14      182.46      192.60     22.88 o 
   0  -3  14      302.28      301.23     14.81 o 
  -2  -2  14     2208.00     2145.12     79.17 o 
  -1  -2  14     1800.98     1765.35     62.06 o 
   0  -2  14     3392.10     3210.83     89.06 o 
   1  -2  14     1516.08     1486.30     41.20 o 
  -2  -1  14      297.25      299.25     21.63 o 
  -1  -1  14      224.66      221.80     16.59 o 
   0  -1  14      119.35      128.01      9.01 o 
   1  -1  14      426.08      434.91     15.44 o 
  -2   0  14     1300.35     1313.57     86.08 o 
  -1   0  14      370.23      369.76     20.62 o 
   0   0  14     1328.81     1350.25     38.73 o 
   1   0  14      711.48      708.45     23.08 o 
  -2   1  14      270.12      273.67     20.99 o 
  -1   1  14      222.85      231.92     17.45 o 
   0   1  14      148.04      163.36     12.97 o 
   1   1  14      492.20      502.63     18.65 o 
  -2   2  14     2385.19     2368.93     85.38 o 
  -1   2  14     1841.42     1793.65     64.84 o 
   0   2  14     3403.95     3337.78    121.19 o 
   1   2  14     1454.25     1442.69     39.77 o 
  -1   3  14      180.56      188.57     17.03 o 
   0   3  14      272.07      274.92     27.08 o 
                                                 
